# Supplementary material for: Silent struggles: help-seeking barriers for sexual difficulties among adults 50+ in Czechia
Source: Front Psychol. 2025 Aug 5;16:1622872. doi: 10.3389/fpsyg.2025.1622872 (PMC12361151; doi:10.3389/fpsyg.2025.1622872)
Supplement: Supplementary file 1 [file Data_Sheet_1.csv]

ID	SEX	AGE	age_dich	EDU	marital_status	sexual_orientation	religiosity	employment_status	relationship_status	rel_length	self_perceived_health	sex_fr_12m	sex_ageism	sexualproblems	sex_problems_12m	distress_level	help_seeking	personal_barriers	systemic_barriers	weight
1	1	53	1	3	2	1	0	1	1	20,01	2	3	2	1	0	2	1	0	0	0,957223065
2	1	73	2	1	2	1	0	3	1	30,5	2	4	3	1	0	3	1	0	0	0,749794056
3	1	54	1	2	2	1	0	1	1	27,41666667	2	4	1	1	0	4	1	1	0	1,000081943
4	1	62	2	1	2	1	0	1	1	40,66666667	2	3	1	1	0	2	1	0	0	1,009953909
5	1	57	1	2	2	1	0	1	1	31,08333333	3	2	1	1	0	2	1	0	0	0,809897233
6	1	73	2	2	3	1	0	3	1	13,01	2	4	1	1	0	1,5	1	0	0	1,111063327
7	1	68	2	1	3	1	1	3	0	0	3	1	1	1	0	3	1	0	0	0,680158684
8	1	53	1	2	2	1	1	1	1	28,83333333	3	998	3	1	0		1	0	0	0,843806134
9	1	67	2	1	2	1	0	2	1	25,16666667	3	2	3	1	1	3,5	1	0	0	0,694498776
10	1	67	2	1	1	0	1	2	0	0	3	1	3	1	1	4	0			0,757682716
11	1	66	2	3	4	1	0	2	0	0	3	1	1	1	1	2	1	0	0	0,858732739
12	1	66	2	3	2	1	1	1	1	38,01	2	3	1	1	0	2	1	0	0	0,782442048
13	1	68	2	2	2	1	0	1	1	17,66666667	3	3	3	1	998	2	1	0	0	0,727364792
14	1	56	1	2	2	1	0	1	1	36,08333333	2	998	1	1	0	3	1	0	0	0,819727685
15	1	70	2	3	2	1	1	1	1	21,41666667	2	4	5	1	0	3	1	0	1	0,934219261
16	1	65	2	3	3	1	0	1	1	8,25	2	4	1	1	1	3	1	0	0	0,85833837
17	1	63	2	3	2	1	0	1	1	31,66666667	4	998	1	1	998		1	0	0	1,093619447
18	1	62	2	2	3	1	0	1	1	13,01	1	4	1	1	0	2,333333333	1	0	1	0,819727685
19	1	73	2	3	3	1	0	1	1	4,5	3	3	1	1	0	2	0			0,934219261
20	1	57	1	1	1	1	0	1	0	0	3	1	1	1	0	4	1	0	0	0,799940775
21	1	50	1	2	3	0	0	1	1	5,333333333	1	4	1	1	0	3	1	0	0	1,043676357
22	1	51	1	2	2	1	0	1	1	23,01	3	4	1	1	0	1,5	1	0	0	0,898793067
23	1	65	2	2	2	1	0	1	1	40,41666667	2	1	1	1	0	2	1	0	0	0,809897233
24	1	56	1	3	3	1	0	1	1	5,083333333	3	3	1	1	1	3	1	0	0	0,710148823
25	1	69	2	3	2	1	0	1	1	40,25	2	3	1	1	1	3	0			0,934219261
26	1	57	1	1	1	1	0	1	0	0	3	2	1	1	0	2,666666667	1	1	0	1,017047153
27	1	72	2	2	2	1	0	1	1	12,5	2	4	5	1	0	1	1	0	0	0,881495714
28	1	60	2	3	2	1	1	1	1	43,01	4	3	1	1	1	3,666666667	1	0	0	0,637888193
29	1	68	2	2	2	1	1	3	1	8,25	3	4	1	1	1	3	1	0	0	1,033286481
30	1	70	2	2	3	1	0	1	0	0	2	3	2	1	0		1	1	0	0,70196984
31	1	54	1	2	3	1	0	1	1	3,666666667	3	3	1	1	1	2,666666667	1	0	0	1,326933318
32	1	70	2	2	2	1	0	3	1	32,91666667	1	2	1	1	1	3	1	1	0	0,722143829
33	1	74	2	1	4	1	0	3	0	0	3	2	1	1	0	1	1	1	0	0,84126615
34	1	60	2	2	3	1	0	1	1	3,083333333	4	3	2	1	998	2	1	0	0	0,826580495
35	1	69	2	1	3	1	1	3	1	12,01	3	3	3	1	1	2,5	1	0	0	0,757682716
36	1	57	1	2	1	0	0	1	1	11,08333333	2	4	1	1	0	1	1	0	0	0,958862162
37	1	69	2	3	2	1	0	3	1	30,66666667	2	3	1	1	1	3	1	0	0	0,934219261
38	1	63	2	2	3	1	0	1	1	5,916666667	3	3	1	1	0	3	1	0	0	0,819727685
39	1	66	2	3	2	1	1	1	1	45,66666667	2	3	2	1	1	3	1	0	0	0,782442048
40	1	63	2	2	2	1	0	3	1	7,01	1	2	1	1	0	3	0			0,942737806
41	1	72	2	2	3	1	0	3	1	1,083333333	2	4	1	1	0	4	1	0	0	0,978613987
42	1	54	1	3	2	1	0	1	1	18,41666667	1	3	1	1	0	3	1	1	0	1,030025492
43	1	65	2	1	2	1	0	1	1	12,5	3	2	1	1	998	3	1	0	0	0,757334755
44	1	67	2	1	2	1	0	1	1	44,01	2	2	2	1	0	2,333333333	1	0	0	1,057609658
45	1	61	2	2	3	1	0	2	0	0	2	2	1	1	0	2	1	0	0	1,06057435
46	1	52	1	2	2	0	0	3	1	30,83333333	5	3	1	1	1	3	1	1	0	1,150156416
47	1	74	2	2	2	1	1	3	1	49,25	2	2	2	1	0	3,666666667	1	1	0	1,047034823
48	1	68	2	2	2	1	0	3	1	30,83333333	2	3	3	1	0		1	0	0	0,726668855
49	1	73	2	1	2	1	0	3	1	38,33333333	4	1	2	1	1	5	1	1	0	0,969582064
50	1	65	2	3	4	1	0	2	1	2,5	3	4	1	1	1	2,333333333	1	1	0	0,85833837
51	1	65	2	2	2	1	0	1	1	44,01	3	3	1	1	1	2	1	0	0	0,740318428
52	1	67	2	3	2	1	1	1	1	20,01	2	3	1	1	0	2,666666667	1	0	0	0,849791989
53	1	66	2	3	2	1	0	1	1	32,5	2	2	3	1	0		1	0	0	0,853959869
54	1	52	1	2	2	1	1	1	1	26,16666667	3	4	1	1	0	5	1	0	1	1,326933318
55	1	53	1	2	3	1	0	1	1	5,01	3	5	1	1	1		1	0	0	0,815319761
56	1	70	2	1	4	7	0	3	0	0	2	2	2	1	1	1	1	0	0	0,606204039
57	1	50	1	3	3	1	1	1	1	2,083333333	1	3	1	1	0	1	1	0	0	0,820402889
58	1	51	1	2	2	1	0	1	1	9,25	2	2	1	1	1	3	1	0	0	0,705174874
59	1	60	2	1	2	1	0	1	1	24,08333333	3	1	2	1	1	2,75	1	0	1	0,789231412
60	1	66	2	3	3	1	0	1	1	21,75	3	3	1	1	0	3	1	0	0	0,85833837
61	1	70	2	2	2	1	1	1	1	45,08333333	2	2	2	1	998	1	1	0	0	0,648277358
62	1	66	2	2	2	1	0	1	1	26,66666667	2	2	1	1	1	2,666666667	1	0	0	0,881495714
63	1	63	2	3	2	1	0	1	1	40,91666667	3	3	1	1	0	2	1	0	0	0,672451859
64	1	65	2	1	3	1	1	1	0	0	1	4	1	1	1	3	1	0	0	0,887745398
65	1	62	2	2	3	1	0	1	1	15,16666667	3	2	1	1	0	2	1	0	0	0,663488523
66	1	70	2	3	4	1	0	3	1	7,25	3	2	3	1	0	2,333333333	1	0	0	0,772929105
67	1	53	1	2	1	1	0	1	0	0	1	3	1	1	1	2	1	0	0	0,78685398
68	1	74	2	2	2	1	1	3	1	56,41666667	3	2	3	1	1	2	1	0	0	0,899653849
69	1	72	2	2	2	1	0	3	1	36,83333333	2	3	1	1	0	2	0			0,881495714
70	1	72	2	2	4	1	1	1	0	0	3	1	5	1	1	3,333333333	1	1	0	0,881495714
71	1	65	2	2	2	1	0	1	1	30,01	3	2	1	1	0	3	1	1	0	0,726668855
72	1	74	2	1	2	1	1	3	1	52,25	3	1	3	1	0	3	1	0	0	1,022118404
73	1	70	2	3	2	1	0	3	1	41,33333333	4	1	1	1	1	4,333333333	1	1	0	1,087451322
74	1	59	1	1	2	1	1	3	1	31,16666667	3	4	1	1	0	2	1	0	0	0,772935269
75	1	71	2	2	2	1	0	3	1	50,01	3	2	1	1	1	2,75	1	0	0	0,708303306
76	1	58	1	2	3	1	0	1	1	6,75	3	6	2	1	1	2,5	1	1	0	0,740318428
77	1	67	2	2	2	1	0	1	1	24,41666667	3	4	1	1	0	3	0			0,803551764
78	1	66	2	2	2	1	1	2	1	35,75	2	1	1	1	0	3	1	0	0	0,655097951
79	1	66	2	2	2	1	0	1	1	42,08333333	4	2	1	1	0	1,5	1	0	0	0,727364792
80	1	67	2	1	3	1	0	3	0	0	2	1	3	1	0	3	1	1	0	0,751401108
81	1	74	2	1	2	1	1	3	1	56,01	2	2	1	1	0	3	1	0	0	0,824286481
82	1	59	1	2	3	1	0	1	1	10,25	3	3	1	1	0	1,666666667	1	0	0	0,738284191
83	1	60	2	2	3	1	1	1	1	7,5	3	3	1	1	1	3	1	0	0	0,60188837
84	1	51	1	3	3	1	0	1	1	4,166666667	2	4	1	1	0	3	1	0	0	0,882303125
85	1	62	2	3	1	1	1	1	1	19,41666667	3	3	3	1	0	2	1	0	0	0,723189038
86	1	59	1	2	2	1	0	3	1	3,083333333	3	3	1	1	1	3,5	1	1	0	0,774102677
87	1	50	1	2	2	1	0	1	1	13,33333333	4	4	3	1	998	1				1,001203974
88	1	75	2	3	3	1	0	3	1	23,5	1	3	1	1	0	1,5	1	0	0	0,750667962
89	1	62	2	3	2	1	1	1	1	23,91666667	1	1	4	1	0	2	1	0	0	0,710148823
90	1	54	1	2	2	1	0	1	1	37,5	2	3	3	1	1	3,666666667	1	1	0	0,815319761
91	1	64	2	2	2	1	1	1	1	20,08333333	3	4	1	1	0	1	1	0	0	0,809897233
92	1	67	2	2	2	1	0	1	1	25,5	2	3	1	1	1	3	1	0	0	0,874297462
93	1	57	1	2	2	1	0	1	1	26,58333333	4	3	1	1	0	5	1	1	0	0,942737806
94	1	66	2	1	2	1	0	1	1	36,75	2	3	1	1	1	4	0			1,086998426
95	1	61	2	2	3	1	0	1	1	30,41666667	2	2	1	1	1	3	1	0	0	0,736705193
96	1	71	2	2	2	1	1	3	1	49,16666667	2	2	1	1	1	2	1	0	0	0,709590091
97	1	58	1	3	2	1	0	1	1	38,25	2	3	3	1	0	3	1	0	0	0,791157085
98	1	57	1	1	3	1	1	1	1	2,416666667	3	998	1	1	0	4	1	0	0	0,772935269
99	1	73	2	1	4	1	1	3	1	2,5	2	2	1	1	1	3	0			0,979082072
100	1	51	1	1	2	1	1	1	1	18,83333333	3	4	1	1	0	3	1	0	0	0,842262614
101	1	68	2	1	3	1	0	3	0	0	3	2	2	1	1	2,333333333	1	0	0	0,68197589
102	1	70	2	1	2	1	0	3	1	11,5	2	3	1	1	0	3	1	0	0	0,9594872
103	1	64	2	1	2	0	0	3	1	26,16666667	3	1	1	1	1	3	0			0,603095566
104	1	68	2	1	1	1	0	2	1	5,01	3	2	1	1	1	3	1	0	0	0,9594872
105	1	56	1	1	2	1	1	1	1	34,75	2	4	1	1	0	3,5	1	1	0	0,96994441
106	1	68	2	1	4	1	0	3	1	22,5	3	3	3	1	1	3	1	0	1	0,645774435
107	1	51	1	1	2	1	0	3	1	13,01	3	3	2	1	1		1	0	0	1,18094483
108	1	52	1	1	3	1	1	1	1	1,5	2	4	2	1	0	1	1	1	0	1,164588448
109	1	67	2	1	2	1	0	3	1	39,58333333	2	3	1	1	0	5	1	0	0	0,690369412
110	1	60	2	1	3	1	1	1	1	4,75	2	3	1	1	0	2	0			0,608536947
111	1	57	1	1	3	1	1	3	0	0	3	1	1	1	0	1,333333333	1	0	0	0,757334755
112	1	73	2	1	2	1	1	3	1	50,01	3	998	1	1	1	2,333333333	1	0	0	0,694498776
113	1	64	2	1	3	1	1	1	1	15,5	2	3	1	1	1	3	1	0	0	0,766527209
114	1	64	2	1	3	1	0	3	0	0	1	1	2	1	1	3	1	1	0	0,89955725
115	1	64	2	1	2	1	0	1	1	25,75	2	3	3	1	1	2	1	0	0	0,609642485
116	1	72	2	1	2	1	0	3	1	45,16666667	2	4	1	1	1	3	1	1	0	0,811894487
117	1	71	2	1	2	1	1	3	1	49,33333333	2	2	2	1	1	3	1	0	0	0,675276563
118	1	62	2	2	2	1	1	3	1	41,91666667	2	4	1	1	0		1	0	0	0,668285419
119	1	55	1	1	1	1	0	1	1	32,16666667	3	2	1	1	1	3	0			1,218441291
120	1	66	2	2	1	1	1	3	0	0	4	1	3	1	0	3	1	1	1	1,127879172
121	1	66	2	1	4	1	0	1	1	2,833333333	2	3	1	1	0	3	1	1	0	0,612581975
122	1	51	1	1	2	1	0	3	1	26,75	2	4	1	1	1	1	1	0	0	1,164588448
123	1	73	2	1	2	1	0	3	0	0	3	3	1	1	1	3	0			0,703922678
124	1	50	1	1	2	1	1	1	1	12,66666667	2	4	4	1	0	2	1	0	0	1,083064728
125	1	68	2	1	2	1	0	3	1	23,5	4	3	1	1	1	2,5	1	0	0	0,870659061
126	1	59	1	1	4	1	0	3	1	3,833333333	5	4	1	1	0	3	1	0	0	0,757334755
127	1	67	2	1	4	1	0	3	0	0	3	1	2	1	1	2	1	0	0	0,824286481
128	1	64	2	1	2	1	0	3	1	42,16666667	4	1	1	1	0	2	1	0	0	0,626583179
129	1	70	2	1	2	1	1	1	1	49,08333333	3	2	2	1	1	4,5	1	1	0	0,810777411
130	1	68	2	1	2	1	0	3	1	45,41666667	2	2	2	1	1	2,25	1	0	0	1,029297083
131	1	67	2	1	2	1	0	3	1	14,5	3	1	1	1	1	4	0			1,121979316
132	1	52	1	1	2	1	1	1	1	32,25	2	4	1	1	1	2,75	1	1	0	0,762405359
133	1	73	2	1	2	1	0	3	1	43,33333333	4	1	2	1	1	5	1	1	0	0,966225999
134	1	70	2	1	2	1	0	3	1	14,25	2	3	1	1	0	2	1	0	0	1,029297083
135	1	70	2	1	2	1	1	3	1	35,01	3	3	1	1	0	2,666666667	1	0	0	0,694498776
136	1	69	2	1	2	1	0	3	1	42,33333333	3	998	1	1	1	3	1	1	0	1,086998426
137	1	67	2	1	2	1	0	3	1	42,33333333	3	4	2	1	1	3	1	0	0	0,810777411
138	1	50	1	1	2	1	0	1	1	18,83333333	1	3	2	1	0	2	1	0	0	1,083064728
139	1	73	2	1	3	1	1	3	0	0	3	3	1	1	1	3,333333333	1	0	0	0,9594872
140	1	62	2	1	2	1	0	3	1	16,33333333	4	3	1	1	1	2,5	1	0	0	0,620427996
141	1	73	2	1	4	1	0	3	0	0	4	1	1	1	1	2	1	0	0	1,076320396
142	1	61	2	1	3	1	1	1	1	5,833333333	4	3	1	1	1	2,666666667	1	1	0	0,620427996
143	1	65	2	1	3	1	0	3	0	0	4	1	1	1	1	3,5	1	0	0	0,991742881
144	1	58	1	2	2	1	0	3	1	18,58333333	2	3	3	1	0	3	1	0	0	1,158234349
145	1	53	1	1	2	1	1	1	1	29,83333333	2	4	1	1	998	4	1	0	0	1,083064728
146	1	55	1	1	2	1	1	1	1	15,33333333	3	3	2	1	1	3,333333333	1	0	0	0,895322933
147	1	74	2	1	1	1	0	3	1	40,16666667	5	998	2	1	1	3	1	1	0	0,751401108
148	1	63	2	1	2	1	0	3	1	40,83333333	3	3	1	1	1	2	1	1	0	0,893283423
149	1	51	1	1	2	1	0	1	1	19,33333333	3	4	1	1	0		1	0	0	0,935176442
150	1	61	2	1	2	1	0	1	1	45,41666667	3	2	1	1	0	3	1	0	0	0,89082887
151	1	66	2	1	3	1	1	1	0	0	2	2	1	1	0	2	1	1	0	1,106958599
152	1	50	1	1	3	7	0	1	1	9,25	2	1	3	1	0	3	1	1	0	0,840461233
153	1	59	1	1	2	1	0	1	1	20,41666667	2	3	1	1	0	2	1	1	0	0,562825704
154	1	64	2	1	3	1	0	3	0	0	3	1	1	1	1	3,333333333	1	0	0	0,967973853
155	1	64	2	1	3	1	0	1	0	0	2	2	1	1	0	3	1	0	0	0,766527209
156	1	73	2	1	2	1	0	3	1	50,66666667	4	2	3	1	1	2,333333333	1	0	0	0,663537565
157	1	60	2	1	1	0	0	1	1	3,25	2	998	1	1	1		1	0	0	0,799940775
158	1	53	1	1	1	1	1	1	1	2,166666667	2	2	4	1	1	2,5	1	0	0	0,764442307
159	1	59	1	1	2	1	1	1	1	36,66666667	2	3	2	1	1	2	1	0	0	0,562825704
160	1	61	2	1	2	1	0	1	1	39,83333333	4	2	1	1	1		1	0	0	0,89082887
161	1	74	2	1	2	1	0	3	1	6,416666667	2	4	1	1	0	2,5	1	0	0	0,675276563
162	1	70	2	1	1	1	0	3	0	0	2	1	1	1	0	3,5	1	0	0	1,029297083
163	1	71	2	1	2	1	0	3	1	46,58333333	2	3	1	1	0	2	1	1	1	0,979082072
164	1	54	1	1	1	1	0	1	0	0	2	2	1	1	1		0			1,075511055
165	1	60	2	1	2	1	0	1	1	12,01	3	3	1	1	1		1	0	0	0,55696581
166	1	52	1	1	1	1	0	1	1	33,41666667	2	3	1	1	0	1	1	0	0	1,215194609
167	1	65	2	1	3	1	0	3	0	0	3	2	4	1	998	3				0,887745398
168	1	62	2	1	2	1	1	1	1	25,16666667	2	1	2	1	1	3	1	1	0	0,688892891
169	1	69	2	1	2	1	0	3	1	50,01	2	2	3	1	0	1	1	0	0	0,645774435
170	1	66	2	1	2	1	0	1	1	47,41666667	3	3	1	1	0	2	1	0	0	0,68197589
171	1	60	2	1	2	1	0	1	1	32,41666667	3	2	3	1	1	2	1	0	0	0,772935269
172	1	50	1	1	2	1	0	1	1	19,25	2	4	2	1	0	1	1	0	0	0,936225653
173	1	61	2	1	3	1	1	1	1	23,41666667	3	4	1	1	1	2	1	0	0	0,73386086
174	1	52	1	1	2	1	1	1	1	26,5	5	4	4	1	1	3	1	1	0	0,762405359
175	1	60	2	1	2	1	0	3	1	38,01	3	3	1	1	0	2	1	0	0	0,562825704
176	1	50	1	1	3	1	1	1	0	0	3	4	3	1	998	2	1	0	0	0,778479495
177	1	67	2	1	2	1	0	1	1	41,01	2	998	1	1	0	2	0			0,817555397
178	1	70	2	1	2	1	0	3	1	16,58333333	3	1	2	1	1	2,5	1	0	0	0,612581975
179	1	54	1	2	3	1	1	1	1	8,333333333	3	1	4	1	1	1,25	1	1	0	0,958862162
180	1	51	1	1	2	1	1	1	1	30,5	2	4	1	1	0	2,25	1	0	0	1,215194609
181	1	51	1	1	2	1	1	1	1	31,16666667	4	3	1	1	1	5	1	1	0	0,740917266
182	1	54	1	1	1	1	0	3	0	0	3	1	3	1	1	3,5	1	1	0	0,923961489
183	1	55	1	1	2	1	1	1	1	33,16666667	3	2	1	1	1	3,5	1	0	0	0,743774368
184	1	51	1	1	2	1	0	1	1	30,25	2	3	3	1	0	2	1	0	0	0,679507914
185	1	54	1	1	2	1	0	1	1	31,16666667	2	3	1	1	1	3	0			1,240815103
186	1	53	1	1	3	1	0	1	0	0	3	1	1	1	0	3	1	0	0	1,075511055
187	1	52	1	1	1	1	0	1	1	10,01	3	1	1	1	0	3	1	0	0	0,923961489
188	1	58	1	1	1	997	1	2	0	0	2	3	2	1	1	2,5	1	1	0	0,757334755
189	1	61	2	1	3	1	1	1	1	10,25	2	4	1	1	998		1	0	0	0,961271417
190	1	71	2	3	2	1	1	1	1	35,83333333	2	2	2	1	0	2	1	0	0	0,731899564
191	1	70	2	1	2	1	1	3	1	15,08333333	5	4	1	1	1	4,666666667	1	1	0	0,811894487
192	1	59	1	2	2	1	0	1	1	1,083333333	3	3	2	1	0	1	1	0	0	0,819727685
193	1	54	1	1	2	1	0	1	1	23,01	2	1	1	1	0	2	1	0	0	1,240815103
194	1	60	2	1	2	1	0	1	1	22,01	3	3	1	1	1	1	1	0	0	0,620427996
195	1	63	2	1	1	1	0	1	1	24,16666667	3	3	2	1	0	2,5	1	0	0	0,626583179
196	1	53	1	1	2	1	0	1	1	22,41666667	1	4	1	1	0	1	1	0	0	1,215194609
197	1	57	1	1	2	1	0	1	1	35,03333333	3	1	3	1	1	3	1	0	0	0,88155395
198	1	58	1	1	2	1	0	1	1	35,66666667	2	4	1	1	1	2	1	0	0	0,745949286
199	1	72	2	1	4	1	0	3	0	0	2	998	3	1	1		1	0	0	1,06881376
200	1	65	2	2	3	1	1	2	0	0	2	3	1	1	0	2	1	0	0	0,634501403
201	1	67	2	1	1	1	0	3	0	0	3	1	2	1	1	3	1	0	0	0,9594872
202	1	70	2	1	3	1	0	1	0	0	3	998	1	1	998	5	0			0,811894487
203	1	58	1	1	2	1	0	1	1	34,08333333	3	2	1	1	1	4	1	1	0	0,971706523
204	1	58	1	1	2	1	1	1	1	14,91666667	3	3	1	1	0	3	1	0	0	0,624913573
205	1	72	2	1	2	1	1	3	1	52,16666667	2	3	1	1	0	3	1	0	0	0,811894487
206	1	65	2	2	2	1	1	1	1	44,75	3	3	1	1	1	4	1	1	1	0,682375181
207	1	65	2	1	2	1	1	3	1	42,25	3	3	1	1	0	3,333333333	1	0	0	0,624913573
208	1	62	2	1	4	1	1	1	0	0	2	1	1	1	1	3	1	0	0	0,789231412
209	1	59	1	1	1	1	0	1	1	28,75	3	1	1	1	1	3	1	0	0	0,698058921
210	1	60	2	1	3	1	0	1	0	0	3	998	2	1	1	2,5	1	1	0	0,945693605
211	1	53	1	1	1	1	1	1	0	0	5	1	1	1	1	1	1	0	0	0,778479495
212	1	60	2	1	2	1	0	1	1	18,16666667	2	1	1	1	1	3	1	0	0	0,620427996
213	1	55	1	1	2	1	0	1	1	33,01	3	2	3	1	998	2,25	1	1	0	0,935176442
214	1	55	1	1	1	1	0	1	1	12,5	3	2	1	1	0	3	1	1	0	0,840461233
215	1	63	2	1	1	1	998	3	0	0	4	1	1	1	1	1	1	0	0	0,690369412
216	1	72	2	1	2	1	1	3	1	36,5	3	3	4	1	1	2,333333333	1	0	0	0,680158684
217	1	63	2	1	3	1	0	3	0	0	2	1	1	1	1	3	1	0	0	0,620427996
218	1	68	2	1	2	1	1	1	1	30,01	3	1	5	1	1	2	1	0	0	0,660988681
219	1	72	2	1	3	1	0	3	1	4,5	3	2	1	1	0	3	1	1	0	0,645774435
220	1	70	2	1	2	1	0	3	1	30,01	3	3	2	1	0	3	1	0	0	0,680158684
221	1	51	1	1	3	1	0	1	1	5,083333333	3	3	2	1	1	2,666666667	1	1	0	0,723863272
222	1	63	2	1	3	1	1	3	1	13,5	2	3	1	1	1	2,666666667	0			0,757334755
223	1	70	2	2	2	1	0	1	1	26,41666667	2	3	1	1	1	2,5	1	0	0	1,111063327
224	1	51	1	1	1	1	1	1	1	18,25	2	2	1	1	1	3	1	1	0	1,206719415
225	1	68	2	2	2	7	1	3	1	48,08333333	3	998	1	1	998	3	1	0	0	0,709590091
226	1	54	1	1	1	1	1	1	1	6,01	2	3	1	1	0		1	1	0	0,762405359
227	1	66	2	1	2	1	1	3	1	23,33333333	3	2	5	1	1	3	1	0	0	1,038955114
228	1	51	1	1	2	1	1	1	1	30,25	1	3	1	1	1	2	1	0	0	0,935176442
229	1	51	1	1	2	1	0	1	1	23,16666667	1	4	1	1	0	1	1	0	0	0,923961489
230	1	51	1	1	2	1	0	1	1	7,083333333	1	3	1	1	0	2,5	1	0	0	0,735787013
231	1	64	2	1	2	1	1	1	1	33,66666667	2	2	1	1	1		1	0	0	0,593322146
232	1	58	1	1	2	7	1	1	1	35,66666667	1	1	1	1	0		1	0	0	0,624913573
233	1	68	2	1	2	1	0	3	1	44,91666667	2	2	1	1	998	2	1	0	0	1,084101988
234	1	57	1	1	2	1	0	1	1	34,66666667	3	2	2	1	1	2	1	0	0	0,698058921
235	1	50	1	1	2	1	0	1	1	16,66666667	3	4	3	1	0	3	1	0	0	1,086826618
236	1	68	2	1	3	1	0	3	0	0	4	1	1	1	0	1	1	0	0	1,076541081
237	1	58	1	1	2	1	0	1	1	26,01	2	3	1	1	0		1	0	0	0,690369412
238	1	68	2	1	2	1	0	3	1	51,25	3	1	1	1	998	3	1	0	0	0,969582064
239	1	51	1	1	3	1	0	1	1	2,833333333	3	2	1	1	0	2,5	1	0	0	1,097475392
240	1	57	1	1	1	1	0	1	0	0	3	3	2	1	998	3	1	0	0	0,55696581
241	1	63	2	1	2	1	0	1	1	33,01	4	3	1	1	1	3	1	1	0	0,757334755
242	1	74	2	1	3	1	1	3	1	22,16666667	3	3	1	1	0	2	1	0	0	1,084101988
243	1	57	1	1	2	1	1	1	1	35,58333333	2	2	1	1	0	1	1	0	0	0,593322146
244	1	54	1	1	2	1	1	1	1	23,33333333	2	4	1	1	1		1	0	0	1,209943454
245	1	53	1	1	2	1	0	1	1	13,08333333	3	2	1	1	1	3	1	0	0	1,206472044
246	1	58	1	1	2	1	1	3	1	3,25	4	1	1	1	1	2,666666667	1	1	0	0,954567173
247	1	65	2	1	2	1	0	1	1	22,5	2	3	2	1	1	2,5	1	1	0	0,55696581
248	1	68	2	1	2	1	0	3	1	34,08333333	3	1	1	1	0	3	1	0	0	0,835227613
249	1	72	2	1	2	1	0	3	1	33,25	2	1	3	1	0	2	1	0	0	0,751401108
250	1	70	2	1	2	1	0	3	1	25,75	1	4	1	1	1	3	0			1,055691767
251	1	59	1	1	1	1	0	3	0	0	4	998	3	1	0	3	1	1	0	0,620427996
252	1	67	2	1	2	1	0	2	1	41,01	4	1	2	1	1	2,5	0			0,966225999
253	1	67	2	1	3	1	1	1	1	15,08333333	3	4	1	1	0	3	1	0	0	0,976391763
254	1	67	2	1	4	1	1	1	1	0,083333333	3	4	1	1	1		1	1	0	0,819219739
255	1	53	1	1	2	1	0	1	1	33,08333333	2	4	1	1	1	2	1	0	0	0,91995032
256	1	57	1	1	2	1	1	3	1	32,01	2	1	1	1	0	4	0			0,692271627
257	1	53	1	1	2	1	1	1	1	19,91666667	2	3	1	1	0	2	1	0	0	1,240815103
258	1	54	1	1	3	1	0	1	0	0	3	2	1	1	1	3	1	1	0	0,844583349
259	1	51	1	1	2	1	1	1	1	31,5	3	2	1	1	1	3,75	1	0	0	0,764442307
260	1	52	1	1	2	7	1	3	1	8,416666667	4	4	1	1	0	1	1	0	0	0,756932878
261	1	63	2	1	2	7	0	1	1	40,16666667	2	2	1	1	0	2	1	0	0	0,772935269
262	1	52	1	1	1	0	0	1	1	10,16666667	2	4	1	1	0	3,5	0			1,215194609
263	1	54	1	1	1	1	0	1	1	25,66666667	2	4	3	1	1	3,666666667	1	1	0	1,153762542
264	1	62	2	1	2	1	1	3	1	40,5	4	3	4	1	998	2,666666667	1	0	0	0,971706523
265	1	50	1	1	3	1	0	1	1	20,25	4	3	1	1	1	3	1	0	0	0,723863272
266	1	52	1	1	2	1	0	1	1	30,08333333	1	2	1	1	1	3,666666667	1	0	0	1,075511055
267	1	67	2	1	2	1	0	3	1	45,66666667	2	1	1	1	0	1,5	1	0	0	1,022118404
268	1	55	1	1	3	1	1	3	0	0	4	1	3	1	0	2,666666667	1	0	0	1,177230668
269	1	51	1	1	2	1	998	1	1	30,41666667	3	2	1	1	1	2,666666667	1	0	0	0,679507914
270	1	58	1	1	1	0	0	1	0	0	3	1	1	1	1		1	0	0	0,757334755
271	1	57	1	1	1	1	0	1	0	0	1	1	1	1	1	2,5	1	0	0	0,89955725
272	1	50	1	1	2	1	0	1	1	30,75	2	3	1	1	998	2	1	0	0	0,723863272
273	1	52	1	1	3	1	0	1	1	4,5	2	3	1	1	0	1,5	1	0	0	0,935176442
274	1	63	2	1	2	1	0	3	1	40,01	3	2	1	1	1	2	0			0,690369412
275	1	60	2	1	4	1	0	1	0	0	2	4	1	1	1	3	0			0,624913573
276	1	56	1	1	2	1	0	1	1	23,83333333	3	3	1	1	1	3	1	0	0	0,971706523
277	1	64	2	1	2	1	1	1	1	10,25	3	2	1	1	1	4	1	1	0	0,88155395
278	1	50	1	2	2	1	0	1	1	30,16666667	1	3	1	1	0	3	1	0	0	0,832509514
279	1	56	1	1	1	1	0	1	1	40,16666667	3	3	2	1	1	3,5	1	0	0	0,88155395
280	1	50	1	2	1	1	0	1	1	21,16666667	3	4	1	1	0	3	1	0	0	0,809467464
281	1	52	1	1	2	1	1	3	1	17,01	5	2	2	1	1	3	1	0	0	1,086826618
282	1	57	1	1	3	1	1	1	1	11,58333333	2	3	3	1	1	2,5	0			0,620427996
283	1	59	1	1	3	1	0	1	1	14,58333333	4	4	1	1	1	4	1	0	0	0,745949286
284	1	58	1	1	2	1	0	1	1	11,33333333	3	3	3	1	1	3	1	0	0	0,961222864
285	1	56	1	1	3	1	0	1	0	0	2	3	1	1	0	3	1	1	0	0,692271627
286	1	71	2	1	2	1	1	1	1	52,01	4	3	1	1	0	1	1	0	0	0,757682716
287	1	71	2	1	3	1	998	3	1	2,333333333	3	3	1	1	1	3,5	1	0	0	0,969582064
288	1	51	1	1	1	1	1	1	0	0	3	1	2	1	1	3	1	1	1	1,206719415
289	1	67	2	1	2	1	0	1	1	46,33333333	3	3	1	1	0	2	1	0	0	0,694498776
290	1	68	2	1	3	1	0	3	1	18,16666667	4	4	1	1	1	3	1	0	0	0,757682716
291	1	71	2	1	3	7	1	3	0	0	3	1	1	1	998					1,046252042
292	1	61	2	2	2	1	0	3	1	35,66666667	2	5	1	1	1	3,5	1	0	0	0,949358968
293	1	75	2	1	4	1	1	3	1	2,25	3	4	1	1	1	3	1	0	0	1,06881376
294	1	72	2	3	3	1	1	3	1	55,01	4	1	1	1	1	5	1	0	0	0,694280317
295	1	53	1	1	1	1	0	3	0	0	3	1	3	1	0	3	1	1	0	0,756932878
296	1	52	1	1	2	1	0	1	1	5,083333333	4	2	2	1	1	3,5	1	1	0	1,075511055
297	1	55	1	1	2	1	0	3	1	31,83333333	4	2	1	1	1	2	1	0	0	0,762405359
298	1	60	2	1	2	1	0	1	1	11,01	3	3	2	1	1	3	1	1	0	0,744922943
299	1	50	1	1	3	1	1	2	1	0,25	2	4	1	1	0	1	1	0	0	1,086826618
300	1	57	1	1	3	0	0	1	1	33,75	3	2	1	1	0	2	1	0	0	0,603095566
301	1	50	1	1	1	1	0	1	1	22,5	2	1	1	1	1	5	1	1	1	0,923961489
302	1	52	1	1	1	1	0	1	0	0	4	1	1	1	0	2	1	0	0	0,840461233
303	1	56	1	1	2	1	1	1	1	33,66666667	3	4	2	1	1		1	0	0	0,939098006
304	1	50	1	1	2	1	998	1	1	27,41666667	2	3	3	1	0		1	0	0	0,740917266
305	1	52	1	1	3	1	1	1	0	0	2	2	2	1	0	3	1	0	0	1,206472044
306	1	52	1	1	2	1	0	1	1	30,5	2	3	1	1	0	2	1	0	0	1,083064728
307	1	63	2	1	2	1	0	1	1	41,75	1	1	1	1	1	3	1	0	0	0,998708222
308	1	59	1	1	3	1	0	1	1	6,666666667	3	3	1	1	1	2,5	1	1	0	0,688892891
309	1	65	2	1	2	1	0	1	1	25,41666667	2	3	1	1	0	2	1	0	0	0,757334755
310	1	50	1	1	2	1	1	1	1	20,75	4	2	1	1	0	2,25	1	0	0	0,935176442
311	1	58	1	1	2	1	0	3	1	23,08333333	3	3	1	1	1	1	1	0	0	0,767387205
312	1	68	2	1	2	1	0	3	1	34,91666667	3	1	2	1	0	3	1	1	0	1,046252042
313	1	60	2	1	3	1	0	3	1	20,01	5	3	2	1	1	3,666666667	0			0,608536947
314	1	73	2	1	2	1	0	3	1	43,25	4	1	2	1	1	2,666666667	1	0	0	0,966225999
315	1	51	1	1	3	1	0	1	1	13,41666667	3	1	1	1	1	3	1	0	0	0,840461233
316	1	68	2	1	3	1	0	1	1	14,41666667	2	3	1	1	1	3,666666667	1	0	0	1,046252042
317	1	58	1	1	3	1	0	2	0	0	4	1	2	1	1	3	0			0,757334755
318	1	54	1	1	2	1	0	1	1	32,01	2	4	2	1	0	3	1	0	0	0,923961489
319	1	63	2	1	2	1	0	1	1	45,58333333	2	2	1	1	1	2	1	0	0	0,752679553
320	1	70	2	1	3	1	0	3	1	14,08333333	2	3	1	1	0	3	1	0	0	0,835227613
321	1	56	1	1	2	1	1	1	1	34,08333333	2	3	2	1	1	2,5	1	0	0	0,897085459
322	1	52	1	1	2	1	1	1	1	30,58333333	3	1	1	1	1	1,5	1	0	0	1,172708507
323	1	52	1	1	4	1	0	1	0	0	3	1	2	1	0	3	0			1,164588448
324	1	64	2	1	3	1	0	1	1	17,41666667	3	3	1	1	1	2,5	1	0	0	0,998708222
325	1	72	2	1	2	1	0	3	1	44,08333333	3	3	1	1	0	3	1	0	0	0,824286481
326	1	60	2	1	2	1	1	1	1	8,01	2	1	4	1	1	2,333333333	1	1	0	0,77500035
327	1	65	2	1	2	1	0	1	1	42,91666667	3	998	1	1	0	3	1	1	0	0,662334292
328	1	50	1	1	2	1	0	3	1	12,01	3	1	2	1	1	3,25	1	1	0	0,849303812
329	1	50	1	1	2	1	0	1	1	33,16666667	2	2	1	1	1	3,333333333	1	0	0	1,075511055
330	1	57	1	1	1	1	1	1	0	0	4	2	4	1	1	3,5	1	0	0	0,690369412
331	1	51	1	1	2	1	1	1	1	16,41666667	3	3	1	1	0	4	1	0	0	0,910071021
332	1	51	1	1	2	1	0	1	1	14,25	4	4	2	1	1	2,75	1	1	0	0,723863272
333	1	50	1	3	2	1	0	1	1	31,08333333	1	4	1	1	0	4	1	1	0	1,047187646
334	1	54	1	2	3	1	0	1	0	0	4	1	1	1	0	3	1	0	0	0,903201277
335	1	50	1	2	2	1	0	1	1	12,08333333	3	4	1	1	998	3	1	0	0	1,011136784
336	1	71	2	2	2	1	1	3	1	46,66666667	1	1	3	1	0	2	1	0	0	0,648277358
337	1	55	1	2	2	1	0	1	1	37,66666667	3	1	3	1	1	2,25	1	0	0	0,734314213
338	1	74	2	3	2	1	1	1	1	50,01	3	3	3	1	1	3	1	1	0	1,158435474
339	1	60	2	2	2	1	0	1	1	36,01	2	3	1	1	0	2	1	0	0	0,595621771
340	1	58	1	3	2	1	0	1	1	30,16666667	1	1	1	1	1	3	1	1	0	0,689695815
341	1	69	2	2	3	1	0	3	1	10,01	3	2	1	1	1	3	1	0	0	0,742700151
342	1	71	2	2	1	0	0	1	0	0	3	3	1	1	1	3	1	0	0	1,033286481
343	1	66	2	3	2	1	0	3	1	39,66666667	3	2	1	1	1	2	1	1	1	0,703172741
344	1	67	2	3	3	1	0	3	0	0	3	2	1	1	0	3	1	1	0	0,851613369
345	1	73	2	3	2	1	0	3	1	24,5	3	4	1	1	1	2	1	0	0	1,227510038
346	1	69	2	2	2	1	0	3	1	34,33333333	2	3	1	1	0	1	1	0	0	0,722143829
347	1	74	2	2	2	1	0	3	1	40,25	4	1	4	1	0	2,25	1	1	0	0,722143829
348	1	73	2	3	2	1	0	3	1	51,5	3	3	1	1	1	2	0			1,158435474
349	1	53	1	3	2	1	0	1	1	33,33333333	2	3	1	1	0		1	0	0	1,047187646
350	1	66	2	3	2	0	1	1	1	22,01	3	4	1	1	1	3	1	0	0	0,85833837
351	1	71	2	3	2	1	0	3	1	32,16666667	3	2	1	1	1	3	1	0	0	1,185787748
352	1	59	1	3	2	1	0	1	1	40,33333333	3	4	1	1	0	3	1	0	0	0,85132922
353	1	53	1	3	2	1	0	1	1	32,41666667	3	3	1	1	1	2	1	0	0	0,957223065
354	1	62	2	2	2	1	0	1	1	39,33333333	2	3	1	1	1	3,666666667	0			0,649450059
355	1	53	1	2	2	0	1	1	0	0	5	2	2	1	1	2	0			0,726668855
356	1	75	2	2	2	1	1	3	1	53,41666667	4	3	1	1	1	3	1	0	0	0,727364792
357	1	59	1	3	2	1	0	1	0	0	2	2	1	1	0	2	1	0	0	0,906626636
358	1	63	2	3	3	1	0	1	1	9,01	3	3	1	1	1	1,666666667	1	0	0	0,85833837
359	1	53	1	1	1	1	0	1	1	11,41666667	5	2	3	1	1	2,333333333	1	0	0	0,91995032
360	1	61	2	3	2	1	0	1	0	0	3	2	1	1	1	2,5	1	0	0	0,672451859
361	1	50	1	2	2	1	1	1	1	19,41666667	3	4	1	1	0	1,5	1	1	0	0,982015017
362	1	68	2	2	3	1	0	1	0	0	2	3	1	1	1	3	1	0	0	0,918621656
363	1	59	1	2	3	1	0	1	1	4,833333333	2	4	1	1	0	1	1	0	0	0,644953143
364	1	59	1	2	2	1	0	1	1	38,66666667	2	3	1	1	1	2	1	0	0	0,82064737
365	1	50	1	2	1	1	1	1	1	3,01	2	3	3	1	0	3	1	1	0	0,903201277
366	1	71	2	3	2	1	0	1	1	52,66666667	3	2	3	1	1	2	1	0	0	1,223376183
367	1	57	1	3	3	1	0	1	1	11,16666667	4	3	1	1	1	4	1	0	0	0,788983154
368	1	61	2	2	2	1	0	1	1	46,01	2	2	1	1	0		1	0	0	0,809897233
369	1	68	2	3	2	1	1	1	1	30,66666667	2	3	1	1	1	3	1	0	0	0,782442048
370	1	58	1	2	1	1	0	1	1	5,166666667	2	4	2	1	0	2,5	1	0	0	0,691634574
371	1	56	1	2	2	1	0	1	1	27,08333333	3	2	1	1	1	3,333333333	1	1	0	0,736705193
372	1	52	1	3	3	1	0	3	0	0	2	1	2	1	998	4	1	0	0	1,071614352
373	1	57	1	2	2	1	0	1	1	38,41666667	2	4	1	1	1	3	0			0,819727685
374	1	56	1	2	2	1	0	1	1	18,01	2	3	1	1	0	4	1	0	0	0,740318428
375	1	52	1	3	2	1	0	1	1	24,91666667	2	4	1	1	0	3	1	0	0	1,047187646
376	1	61	2	2	2	1	0	1	1	34,91666667	3	2	1	1	0	3,5	1	0	0	0,942737806
377	1	58	1	3	2	1	0	1	1	39,08333333	3	3	1	1	0	2,5	1	0	0	0,782442048
378	1	65	2	2	3	1	0	1	1	10,01	3	3	2	1	0	2	1	0	0	0,740318428
379	1	56	1	3	3	1	0	1	1	13,5	2	3	1	1	0	2	1	0	0	0,683528733
380	1	63	2	3	2	1	1	1	1	39,33333333	4	3	1	1	1	3	1	0	0	0,831733829
381	1	61	2	2	2	1	1	1	1	39,33333333	5	2	1	1	1	3	0			0,736705193
382	1	74	2	2	2	1	1	1	1	43,25	4	1	2	1	1	4,25	1	1	0	1,033286481
383	1	50	1	2	3	1	0	1	1	4,01	2	4	1	1	0	2	1	1	0	1,225233687
384	1	72	2	3	4	1	0	3	1	0,833333333	3	3	1	1	1	2	1	0	0	1,095088855
385	1	50	1	2	1	1	0	1	1	12,41666667	2	4	2	1	0	1	1	0	0	1,173645179
386	1	67	2	3	2	1	0	1	1	33,66666667	3	2	1	1	1	4,5	1	0	0	0,851613369
387	1	72	2	3	2	1	0	1	1	32,41666667	3	3	1	1	1	2	1	0	0	0,918908524
388	1	65	2	3	2	1	0	3	1	34,01	3	998	1	1	1	3,5	1	0	0	0,85833837
389	1	63	2	3	2	1	1	1	1	28,01	4	3	1	1	1	4	0			0,703172741
390	1	67	2	2	2	1	0	3	1	11,83333333	3	2	1	1	0	2	1	0	0	0,722143829
391	1	53	1	3	2	1	0	1	1	25,08333333	1	3	1	1	0	2	1	0	0	1,367375843
392	1	53	1	3	2	1	0	1	1	31,01	3	3	1	1	1	2,5	1	1	0	0,965225317
393	1	59	1	3	2	1	0	1	1	19,66666667	4	1	3	1	1	4	1	1	1	0,688294616
394	1	64	2	2	2	1	1	3	1	37,25	5	3	1	1	1	2,5	1	0	0	0,82064737
395	1	61	2	3	2	1	0	1	1	35,01	2	2	1	1	1	2,333333333	1	0	0	0,85833837
396	1	71	2	2	2	7	1	3	1	50,01	4	1	2	1	1	2,5	1	0	1	0,709590091
397	1	67	2	2	3	0	0	3	0	0	2	2	1	1	1	3,5	1	0	0	0,722143829
398	1	68	2	3	3	0	0	3	0	0	3	1	2	1	1	3	1	0	0	0,750667962
399	1	51	1	2	1	0	0	1	0	0	4	2	1	1	1	5	1	0	0	0,734314213
400	1	52	1	2	2	1	0	1	1	24,58333333	3	2	1	1	1	4	1	1	0	0,973234091
401	1	59	1	3	4	1	0	1	0	0	2	4	1	1	1	4	0			0,672451859
402	1	54	1	2	2	1	0	1	1	27,5	2	3	3	1	1	2	1	0	0	0,774102677
403	1	68	2	3	2	1	0	3	1	45,01	2	4	1	1	1	5	1	0	0	0,851613369
404	1	68	2	3	2	1	0	1	1	50,16666667	2	4	1	1	1	2,5	1	0	0	1,095088855
405	1	60	2	3	3	1	0	1	1	13,41666667	3	4	1	1	0	2,5	1	0	0	0,84427123
406	1	73	2	2	3	1	0	1	0	0	2	1	1	1	0	2	1	0	0	1,033286481
407	1	64	2	3	3	1	0	1	0	0	2	1	1	1	0	1,75	1	0	0	0,845434453
408	1	61	2	2	2	1	0	1	1	6,416666667	2	3	1	1	0	2	1	0	0	1,050155894
409	1	55	1	2	4	1	1	1	0	0	1	2	1	1	1	1	1	0	0	0,910751914
410	1	70	2	2	4	0	0	3	0	0	2	1	2	1	1	2,25	1	1	0	0,729308121
411	1	66	2	2	2	1	1	1	1	46,41666667	2	3	1	1	1	4	1	1	0	0,708303306
412	1	58	1	3	2	1	0	1	1	36,41666667	4	1	1	1	0	1	1	0	0	0,637888193
413	1	59	1	2	2	1	0	1	1	16,16666667	4	3	2	1	0	3	1	0	1	0,691634574
414	1	51	1	2	2	1	1	1	1	30,01	5	2	1	1	1	2,5	1	0	0	1,233838913
415	1	56	1	2	2	1	0	1	1	34,83333333	3	3	1	1	1	5	1	1	0	0,60188837
416	1	68	2	3	2	1	0	3	1	30,66666667	4	1	1	1	1	3,333333333	1	0	0	0,787122133
417	1	75	2	3	4	1	0	3	0	0	3	1	3	1	998		1	0	0	0,749142891
418	1	62	2	3	2	1	0	3	1	42,41666667	2	3	1	1	1	3	1	0	0	0,788983154
419	1	63	2	3	3	1	0	1	1	6,25	2	4	1	1	1	2,5	1	0	0	0,854612089
420	1	51	1	2	1	1	0	1	0	0	3	1	1	1	1	3	1	0	0	0,988088621
421	1	64	2	3	1	1	0	1	1	16,01	2	4	1	1	0	4	1	0	0	0,703172741
422	1	53	1	1	2	1	0	1	1	23,58333333	2	3	1	1	0	2	1	0	0	1,257652167
423	1	68	2	3	1	0	0	1	1	40,41666667	3	2	1	1	0	1,5	1	0	0	0,934219261
424	1	56	1	3	2	1	0	1	1	21,08333333	3	4	1	1	0	4	1	0	0	0,672451859
425	1	70	2	2	2	1	1	1	1	21,58333333	2	3	1	1	0	1	1	0	0	0,881495714
426	1	59	1	2	3	1	0	1	0	0	3	2	1	1	1	3,5	1	1	0	0,663488523
427	1	69	2	2	3	1	1	3	1	15,25	3	4	1	1	0	2	1	0	0	0,668285419
428	1	51	1	3	2	1	1	1	1	22,16666667	2	2	1	1	1	3	1	0	0	0,820402889
429	1	61	2	3	2	1	0	1	1	40,33333333	5	2	1	1	1	2,666666667	0			1,009636222
430	1	51	1	3	3	1	1	1	1	2,166666667	1	3	1	1	1	2	1	0	0	1,059898306
431	1	57	1	2	2	1	0	1	1	39,66666667	3	3	1	1	1	2,5	1	0	0	0,809897233
432	1	56	1	2	3	1	0	1	1	6,01	2	3	1	1	0	3	1	0	0	0,955281357
433	1	51	1	3	2	1	0	1	1	30,75	3	3	1	1	1	3,25	0			1,047187646
434	1	56	1	3	2	1	1	1	1	16,25	5	1	2	1	1	2	0			1,016213109
435	1	61	2	3	2	1	998	1	1	15,5	2	4	1	1	1	2	1	0	0	1,120783994
436	1	63	2	2	2	1	0	1	1	38,01	3	4	4	1	0	3				0,949358968
437	1	69	2	2	3	1	0	3	0	0	1	3	1	1	1	3	0			0,722143829
438	1	72	2	3	2	1	1	3	1	18,25	3	3	2	1	0	3	1	0	0	0,770869543
439	1	68	2	3	2	1	0	3	1	15,01	2	3	2	1	0	3	1	0	0	0,926590471
440	1	56	1	3	2	1	1	1	1	36,66666667	1	1	1	1	0	3	1	0	0	0,688294616
441	1	72	2	2	4	1	1	1	1	12,08333333	3	1	1	1	0	1	1	0	0	1,121087806
442	1	54	1	2	1	1	0	1	1	8,416666667	3	3	1	1	0	2,5	1	0	0	0,988088621
443	1	68	2	2	1	1	0	1	0	0	3	3	1	1	1	3	0			1,047034823
444	1	56	1	2	2	1	0	1	1	30,41666667	3	1	3	1	1	4,666666667	1	1	0	0,809897233
445	1	51	1	2	2	1	0	1	1	23,25	2	3	1	1	0	2	1	0	0	0,774102677
446	1	74	2	2	2	1	0	3	1	28,75	3	3	1	1	0	2	1	0	0	0,898793067
447	1	73	2	2	2	1	0	3	1	15,16666667	4	1	1	1	1	5	1	1	1	0,727364792
448	1	50	1	2	2	1	0	1	1	22,91666667	3	2	1	1	1	2	0			0,988088621
449	1	69	2	3	2	1	0	1	1	46,66666667	1	4	2	1	0	3	1	0	0	1,245840613
450	1	50	1	2	2	1	0	1	1	30,66666667	4	3	1	1	0	2,5	1	0	0	0,774102677
451	1	58	1	3	2	1	0	1	1	23,01	4	1	4	1	1	4,333333333	1	0	0	0,85833837
452	1	70	2	3	2	1	1	1	1	50,01	2	2	3	1	0	2	1	0	0	1,109659506
453	1	67	2	2	2	1	0	3	1	38,33333333	2	3	3	1	1	3,5	1	0	0	1,033286481
454	1	73	2	3	3	1	0	3	1	20,01	4	1	2	1	998	3	0			0,934219261
455	1	67	2	3	2	1	1	3	1	50,08333333	3	4	1	1	1	3,5	1	0	0	0,787122133
456	1	61	2	3	2	1	0	1	1	35,01	3	2	1	1	0	3	1	1	0	0,780768607
457	1	50	1	2	1	1	0	1	0	0	2	1	3	1	0	2,5	1	0	0	0,809467464
458	1	67	2	2	3	1	0	1	1	6,5	1	4	1	1	0	2,333333333	1	0	0	0,89319621
459	1	72	2	3	2	1	0	3	1	52,16666667	3	3	1	1	1	3,333333333	0			1,228685635
460	1	56	1	2	2	1	0	1	1	29,5	3	2	1	1	0	2	1	0	0	0,651954448
461	1	75	2	2	2	1	1	3	1	45,16666667	3	1	1	1	0	1	1	1	0	0,709590091
462	1	56	1	3	2	7	0	1	1	39,16666667	1	3	1	1	0	2	1	0	0	1,006141516
463	1	73	2	3	2	1	0	3	1	13,33333333	2	2	1	1	1	4	0			0,770869543
464	1	72	2	3	4	1	0	3	1	19,5	2	3	1	1	1		1	0	0	0,945558722
465	1	62	2	1	2	1	0	1	0	0	2	1	1	1	1	2,666666667	0			0,772935269
466	1	68	2	2	2	1	0	1	1	45,41666667	2	3	1	1	0	2	1	0	0	1,121087806
467	1	56	1	3	2	1	0	1	1	10,33333333	2	4	1	1	0	3	1	1	0	0,689695815
468	1	73	2	2	2	1	997	1	1	42,01	1	3	1	1	1	3	1	1	0	0,809897233
469	1	54	1	2	3	0	0	1	0	0	2	3	1	1	1	1	1	0	0	0,988088621
470	1	55	1	3	3	1	0	1	1	10,01	2	4	1	1	0	2,25	1	0	0	0,687051775
471	1	54	1	2	2	1	0	1	1	30,01	2	4	1	1	0	3	0			1,173645179
472	1	55	1	3	2	1	1	1	1	3,01	3	4	1	1	0	4	1	0	0	0,962573084
473	1	63	2	3	2	7	0	1	1	43,25	4	1	1	1	1	3	1	0	0	1,006141516
474	1	75	2	2	2	1	1	3	1	51,83333333	3	1	2	1	0	2	1	1	0	0,727364792
475	1	53	1	2	2	1	0	1	1	31,75	2	4	3	1	1	3	1	0	0	0,898793067
476	1	74	2	3	2	1	0	3	1	47,16666667	3	4	1	1	1	2	0			0,849791989
477	1	59	1	3	2	1	1	2	1	20,01	3	1	1	1	1	3,5	1	1	0	0,965225317
478	1	66	2	3	2	1	0	3	1	22,83333333	3	1	1	1	0	2,666666667	1	0	0	1,095088855
479	1	66	2	3	2	1	1	1	1	7,5	2	4	1	1	0		1	0	0	1,185727855
480	1	61	2	3	2	1	0	1	1	32,33333333	3	2	1	1	1	3,5	1	1	0	0,784597955
481	1	70	2	3	2	1	0	3	1	46,91666667	2	1	1	1	1	2,5	1	0	0	0,905262761
482	1	63	2	2	2	1	0	1	1	20,83333333	1	4	1	1	1	2,333333333	1	1	0	0,634501403
483	1	68	2	2	1	1	0	1	0	0	1	1	1	1	1	1	1	0	0	0,801833175
484	1	68	2	2	2	1	0	3	1	48,5	2	4	1	1	0	3	1	0	0	0,881495714
485	1	59	1	3	2	1	1	1	1	25,01	2	4	2	1	0		1	0	0	0,965225317
486	1	73	2	3	2	1	0	3	1	65,01	2	2	2	1	1	3	1	0	0	1,194055617
487	1	58	1	3	2	1	1	1	1	24,83333333	1	3	1	1	0	3,666666667	1	0	0	0,85833837
488	1	52	1	3	2	1	0	1	1	27,25	1	4	1	1	0	4	1	0	0	1,068758908
489	1	50	1	2	1	1	0	1	0	0	2	2	1	1	0	2	1	0	0	0,908249362
490	1	56	1	3	2	1	0	1	1	25,83333333	1	3	1	1	0	1	1	0	0	0,952551194
491	1	63	2	2	2	1	0	1	1	15,01	1	4	1	1	0	3,5	1	0	0	0,736705193
492	1	56	1	3	2	1	0	1	1	24,01	3	2	1	1	1	3	1	0	0	0,703172741
493	1	54	1	1	1	1	0	1	0	0	2	998	1	1	0	2	1	0	0	0,942994387
494	1	63	2	2	1	1	0	1	0	0	3	2	2	1	0	3	1	0	0	0,65077218
495	1	68	2	3	2	1	1	3	1	42,5	2	2	2	1	1	2,75	1	1	0	1,158435474
496	1	65	2	2	2	1	0	1	1	13,66666667	3	3	1	1	1	2,5	1	0	0	0,691634574
497	1	60	2	2	2	1	0	3	1	36,33333333	4	1	1	1	1	4	1	0	0	0,949358968
498	1	51	1	3	2	1	0	1	1	23,5	3	3	1	1	1	2	1	0	0	0,857882896
499	1	75	2	2	3	1	0	3	1	9,25	2	3	2	1	0	4	1	0	0	1,128961579
500	1	55	1	2	1	1	0	1	1	2,833333333	3	3	1	1	1	3	1	0	0	0,900719473
501	1	54	1	3	2	1	1	1	1	26,16666667	2	3	1	1	0	3	1	0	0	0,770131981
502	1	50	1	2	2	1	0	1	1	32,5	2	3	1	1	0	3	1	1	0	0,973234091
503	1	69	2	2	2	1	1	3	1	5,833333333	3	4	1	1	0	1,666666667	1	0	1	0,722143829
504	1	55	1	2	2	1	0	1	1	24,33333333	2	3	1	1	0	4,25	1	1	0	0,774102677
505	1	57	1	1	3	1	0	2	998	0	998	998	1	1	998	1	1	0	0	0,89082887
506	1	52	1	2	1	1	1	3	1	0,166666667	2	2	3	1	1	2	0			1,233838913
507	1	56	1	2	2	1	0	1	1	27,66666667	2	2	2	1	1	3,333333333	1	0	0	0,595621771
508	1	72	2	3	4	1	1	3	1	10,25	2	2	1	1	0	3	1	0	0	0,934219261
509	1	72	2	2	3	1	0	1	0	0	3	1	1	1	0	3	1	0	0	0,801833175
510	1	62	2	2	4	1	0	1	1	2,75	3	4	1	1	0	2	1	0	0	0,595621771
511	1	52	1	3	2	1	0	1	1	11,5	2	4	2	1	1	3,5	1	1	0	0,864085227
512	1	60	2	2	3	1	0	1	0	0	3	1	4	1	1	4	1	1	0	0,60188837
513	1	64	2	2	1	0	1	3	0	0	3	3	1	1	1	3,333333333	1	1	0	0,740318428
514	1	51	1	2	2	1	0	1	1	30,5	2	3	1	1	0	2,75	1	1	0	1,008442489
515	1	58	1	3	2	1	997	1	1	40,33333333	3	3	2	1	998	2	1	0	0	0,780768607
516	1	61	2	3	2	1	0	1	1	37,83333333	2	2	1	1	0	2	1	0	0	0,784597955
517	1	66	2	2	1	1	0	3	1	7,01	2	3	1	1	0	2	1	0	0	0,89319621
518	1	73	2	3	2	1	1	3	1	46,16666667	2	3	1	1	0	2,5	1	0	0	1,087451322
519	1	55	1	2	2	1	1	1	1	35,41666667	2	3	3	1	0	3	1	0	0	1,170420252
520	1	61	2	2	2	1	0	1	1	38,16666667	3	2	3	1	0		1	0	0	0,649450059
521	1	68	2	2	2	1	0	3	1	51,01	2	3	1	1	1	3	1	1	0	0,892195221
522	1	63	2	3	2	1	0	1	1	42,25	3	2	4	1	0	1	1	0	0	0,703172741
523	1	56	1	3	3	1	1	1	1	5,416666667	1	3	1	1	1	1,5	0			1,071818113
524	1	56	1	2	2	1	1	1	1	8,166666667	3	2	1	1	0	2	1	0	0	0,797721561
525	1	63	2	2	2	1	0	1	1	40,08333333	3	1	1	1	1	2	1	0	0	1,050155894
526	1	53	1	3	2	1	0	1	1	28,25	3	4	1	1	0		1	0	0	0,957223065
527	1	52	1	2	2	1	1	1	1	30,83333333	3	3	3	1	1	3	1	0	0	1,170420252
528	1	57	1	2	3	0	0	1	0	0	3	998	1	1	0		1	1	0	0,634501403
529	1	53	1	2	2	1	0	1	1	5,583333333	4	3	1	1	1	2	1	0	0	1,000081943
530	1	64	2	2	3	1	1	1	0	0	2	1	1	1	0	1	1	0	0	0,65077218
531	1	72	2	2	2	1	998	3	1	50,5	1	4	1	1	1	2	1	0	0	0,742700151
532	1	74	2	2	2	1	0	3	1	51,25	4	1	1	1	1	2	1	0	0	0,881495714
533	1	68	2	2	1	1	0	3	1	30,33333333	3	2	1	1	0	1,5	1	0	0	0,69059412
534	1	60	2	3	3	0	0	1	1	3,01	3	3	1	1	1	2	1	0	0	0,733002249
535	1	57	1	2	2	1	0	2	1	32,83333333	4	1	3	1	0	2	1	0	0	1,050155894
536	1	68	2	3	2	1	0	3	1	45,75	2	1	1	1	1	2,333333333	1	0	0	0,853959869
537	1	73	2	3	2	1	0	3	1	55,08333333	2	4	1	1	0	3	1	0	0	0,731899564
538	1	64	2	2	2	1	0	1	1	20,33333333	2	998	3	1	1	2	1	0	0	0,959347272
539	1	71	2	3	3	1	0	3	0	0	3	1	1	1	0	3	1	0	0	0,934219261
540	1	64	2	3	2	1	0	1	1	39,58333333	3	3	1	1	0	2	1	0	0	0,85833837
541	1	71	2	3	2	1	0	3	1	59,01	2	2	1	1	1	4	1	1	0	0,849791989
542	1	74	2	3	2	1	1	3	1	37,01	2	2	1	1	0	2,666666667	1	0	0	0,934219261
543	1	72	2	2	2	1	0	3	1	50,41666667	3	3	1	1	1	3	1	1	0	0,801833175
544	1	58	1	3	2	1	0	1	1	38,33333333	3	3	1	1	1	2	1	0	0	1,093619447
545	1	74	2	2	2	1	0	3	1	51,25	3	3	2	1	1	3	1	0	0	1,033286481
546	1	69	2	3	2	1	1	3	1	18,01	3	3	1	1	1	3,25	1	0	0	1,106610398
547	1	69	2	3	2	1	0	3	1	44,58333333	998	2	2	1	1	5	1	0	0	0,918908524
548	1	70	2	2	3	7	0	3	0	0	3	1	2	1	0		1	0	0	0,727364792
549	1	57	1	3	2	1	0	1	1	3,166666667	3	4	1	1	1	3	0			0,784597955
550	1	68	2	3	2	1	0	3	1	46,66666667	2	3	1	1	0	2	1	1	0	0,956010866
551	1	72	2	2	2	1	1	3	1	50,91666667	2	2	1	1	1	3	1	1	0	0,69059412
552	1	68	2	2	2	1	0	1	1	36,01	2	2	5	1	0		1	0	0	0,805765837
553	1	61	2	2	2	1	0	2	1	38,25	2	3	1	1	0	2	1	1	0	1,094704882
554	1	72	2	2	2	1	1	1	1	31,16666667	3	2	1	1	1	2,666666667	1	1	0	0,668285419
555	1	69	2	2	2	1	0	3	1	48,16666667	2	1	1	1	1	2,666666667	1	0	0	0,709590091
556	1	57	1	2	2	1	0	1	1	35,16666667	4	3	1	1	1	3,666666667	1	0	0	1,050155894
557	1	59	1	2	2	1	0	1	1	26,66666667	3	2	1	1	0	3,333333333	0			0,670070903
558	1	62	2	2	2	1	0	1	1	44,5	1	4	1	1	0	1	1	0	0	0,844007663
559	1	63	2	3	2	1	0	1	1	39,16666667	2	2	1	1	0	3,5	1	0	0	0,878359977
560	1	70	2	3	2	1	0	3	1	21,41666667	4	2	1	1	1	3,5	1	0	0	0,934219261
561	1	72	2	2	3	1	0	3	0	0	2	2	1	1	1	3	1	0	0	0,791203594
562	1	68	2	2	2	1	0	3	1	26,33333333	4	3	1	1	1	4,75	1	1	0	0,931086762
563	1	71	2	3	2	1	0	1	1	46,16666667	3	2	3	1	1	2,5	1	0	0	1,101920351
564	1	60	2	2	3	1	1	1	1	24,5	2	3	1	1	0	2,5	1	0	0	1,06057435
565	1	70	2	2	2	1	0	3	1	52,5	1	3	1	1	0	2	1	0	0	1,123124503
566	1	68	2	2	2	1	0	3	1	33,83333333	2	3	1	1	0	2,5	1	0	0	1,026079979
567	1	69	2	2	3	1	0	1	0	0	4	1	2	1	0	4	1	1	0	0,881495714
568	1	65	2	3	2	1	0	1	1	39,25	3	1	1	1	0	3	1	0	0	0,710148823
569	1	58	1	2	2	1	0	1	1	33,16666667	3	998	1	1	1	3				1,050155894
570	1	73	2	2	2	1	0	3	1	32,5	3	1	1	1	1	2,666666667	1	0	0	0,70196984
571	1	70	2	2	2	1	0	1	1	45,16666667	2	3	1	1	0	3	1	0	0	1,1593436
572	1	67	2	3	2	1	1	3	1	32,58333333	3	1	1	1	0	2	1	0	0	1,087451322
573	1	59	1	2	1	1	0	1	0	0	3	3	1	1	0	2	1	0	0	0,809897233
574	1	64	2	3	2	1	0	1	1	40,41666667	2	3	1	1	1	2,5	0			1,131903141
575	1	69	2	3	2	1	1	3	1	25,25	2	3	2	1	0	2,5	1	0	0	0,934219261
576	1	56	1	3	2	1	0	1	1	2,01	2	3	1	1	0	3	1	0	0	1,089418466
577	1	63	2	2	2	1	0	1	1	36,16666667	2	3	1	1	1	3,5	1	0	0	1,10239336
578	1	65	2	3	2	1	0	1	1	43,83333333	2	2	1	1	1	2	1	0	0	0,710148823
579	1	60	2	3	2	0	1	1	1	34,25	2	3	2	1	1	3	1	0	1	1,071818113
580	1	75	2	3	2	1	1	3	1	55,25	1	2	1	1	0	2,5	1	0	0	0,861098855
581	1	75	2	2	4	1	1	3	0	0	4	1	1	1	1	4	1	0	0	0,881495714
582	1	61	2	2	2	1	1	3	1	41,08333333	2	2	1	1	1	2,666666667	1	0	0	0,670070903
583	1	57	1	2	2	1	1	1	1	38,41666667	2	2	2	1	1	2,5	0			1,065177242
584	1	59	1	3	1	1	0	1	1	20,01	3	2	3	1	1	3	1	1	0	1,371310225
585	1	63	2	2	2	1	0	3	1	44,16666667	4	2	1	1	1	4,666666667	1	0	0	0,819727685
586	1	62	2	2	2	1	0	1	1	40,75	4	2	2	1	1	2,666666667	1	1	0	0,644953143
587	1	68	2	3	2	1	0	1	1	23,16666667	3	4	1	1	1	2,333333333	1	1	0	0,868756796
588	1	72	2	2	2	1	0	3	1	21,41666667	1	4	2	1	0	1,666666667	1	0	0	0,903201277
589	1	57	1	2	3	1	0	1	0	0	4	2	1	1	1	2,333333333	1	0	0	0,663488523
590	1	63	2	2	3	1	0	2	0	0	4	2	1	1	0	1	1	0	0	0,668285419
591	1	71	2	2	3	1	1	1	1	27,16666667	2	3	1	1	0	3	1	0	0	1,123124503
592	1	63	2	2	2	1	1	1	1	44,5	3	3	2	1	0	3,5	1	0	0	0,942737806
593	1	61	2	2	2	1	0	1	1	42,33333333	3	1	1	1	0	1,5	1	0	0	0,670070903
594	1	58	1	2	1	1	1	1	1	5,166666667	3	3	2	1	0	2,666666667	1	1	0	0,809897233
595	1	59	1	2	3	1	0	1	0	0	3	3	1	1	0	2,5	1	0	0	0,668285419
596	1	56	1	2	3	1	1	1	1	3,01	4	3	1	1	1	2,5	1	0	0	0,644953143
597	1	69	2	3	3	1	0	3	0	0	3	3	1	1	1	4,333333333	1	1	0	0,770869543
598	1	65	2	2	2	1	0	1	1	40,66666667	2	3	1	1	0	3	1	0	0	0,60188837
599	1	67	2	3	2	1	0	3	1	35,16666667	2	1	2	1	0	3	1	0	0	0,851613369
600	1	67	2	2	4	1	0	3	0	0	2	2	1	1	1	3	0			0,931086762
601	1	68	2	2	2	1	1	3	1	25,5	2	4	1	1	1	2	1	0	0	0,729308121
602	1	58	1	2	2	1	1	1	1	37,5	2	3	3	1	0	2,5	1	0	0	0,663488523
603	1	73	2	3	2	1	0	3	1	54,16666667	2	3	2	1	0	3	1	0	0	0,772929105
604	1	58	1	2	3	1	0	1	1	7,166666667	3	2	1	1	1	3,5	1	0	0	0,809897233
605	1	72	2	3	2	1	0	3	1	19,33333333	3	3	1	1	1	3,333333333	1	0	0	0,755215386
606	1	73	2	2	2	1	0	3	1	54,83333333	3	2	2	1	0	3	1	1	0	1,121087806
607	1	60	2	2	2	1	0	1	1	44,5	2	2	1	1	1		1	0	0	0,797721561
608	1	67	2	3	2	1	1	3	1	45,5	3	3	2	1	0	5	0			0,905262761
609	1	69	2	2	2	1	0	3	1	40,33333333	2	3	1	1	1		1	0	0	0,881495714
610	1	60	2	2	2	1	0	1	1	35,75	2	1	2	1	1	3	1	0	0	0,942737806
611	1	74	2	2	2	1	0	3	1	50,33333333	3	3	1	1	0	3	1	0	0	1,154333791
612	1	60	2	2	2	1	0	2	1	29,01	3	3	1	1	1	1,666666667	1	0	0	0,651954448
613	1	68	2	3	3	1	1	3	1	7,5	3	1	1	1	0	4	1	1	0	0,934219261
614	1	70	2	2	2	1	0	3	1	50,01	3	998	2	1	1	3	1	0	0	1,033286481
615	1	60	2	3	3	1	0	1	1	22,08333333	2	4	1	1	0	2,5	1	0	1	0,85833837
616	1	65	2	3	2	1	998	1	1	45,01	2	2	1	1	0	3	1	0	0	0,710148823
617	1	70	2	2	2	1	0	3	1	51,5	1	3	1	1	1	3	1	0	0	0,812501927
618	1	62	2	3	3	1	0	3	1	0,833333333	2	3	1	1	1	3,5	0			0,690948796
619	1	72	2	2	3	1	0	3	1	15,41666667	3	1	1	1	1	3,666666667	1	1	0	0,902057489
620	1	69	2	1	2	1	1	1	1	10,25	1	4	2	1	0	2	1	0	0	0,660988681
621	1	67	2	2	2	1	0	1	1	16,66666667	2	3	1	1	1	2,666666667	1	0	0	1,199849786
622	1	64	2	3	2	1	0	1	1	41,01	2	3	3	1	0		0			0,85833837
623	1	64	2	3	3	1	0	1	1	15,01	3	2	2	1	0	4	0			0,999124332
624	1	58	1	2	2	1	0	1	1	12,58333333	3	3	1	1	0	1	0			1,087634853
625	1	64	2	3	2	1	0	1	1	45,5	2	3	1	1	0	3	1	0	0	0,683528733
626	1	70	2	2	2	1	1	3	1	43,16666667	3	1	3	1	1	3	1	0	0	0,918621656
627	1	68	2	2	2	1	1	1	1	39,83333333	3	2	1	1	1	2,75	1	0	0	1,131012581
628	1	57	1	2	2	1	0	1	1	30,08333333	2	3	1	1	1	4	1	0	0	0,809897233
629	1	67	2	3	2	1	0	1	1	45,33333333	3	1	3	1	0	3	1	0	0	0,928476782
630	1	75	2	2	2	7	0	3	1	53,75	5	3	1	1	0	4	1	0	0	0,899653849
631	1	62	2	2	3	1	0	1	1	24,25	2	1	3	1	998	1,5	1	0	0	0,691634574
632	1	67	2	3	3	1	0	1	1	2,166666667	3	998	2	1	1	3,25	0			0,861098855
633	1	60	2	2	3	1	0	1	1	21,01	3	998	1	1	1		1	0	0	0,809897233
634	1	63	2	2	3	1	0	1	1	4,833333333	2	3	1	1	1	2	0			0,634501403
635	1	65	2	3	3	1	0	1	1	12,5	2	3	1	1	1	3	1	1	0	0,85833837
636	1	72	2	3	3	1	0	3	0	0	3	3	2	1	1	5	1	1	0	1,220116351
637	1	68	2	2	3	1	1	3	0	0	3	1	1	1	0	3	1	0	0	1,118866695
638	1	66	2	3	3	1	0	1	1	22,16666667	3	2	1	1	1	3,666666667	1	0	0	1,106610398
639	1	69	2	2	2	1	0	3	1	43,5	2	3	1	1	0	1,5	1	0	0	0,69059412
640	1	57	1	3	2	1	1	1	1	25,66666667	2	3	1	1	1	2	1	0	0	0,868756796
641	1	57	1	2	3	1	0	1	1	18,66666667	3	2	3	1	1	3	1	1	0	1,004275681
642	1	65	2	2	3	0	0	3	0	0	2	1	2	1	0	1	1	0	0	0,668285419
643	1	61	2	3	3	1	0	2	1	30,83333333	2	3	2	1	0	3	1	0	0	0,85833837
644	1	65	2	3	2	1	1	3	1	44,01	4	2	1	1	1	4,5	1	0	0	0,708256547
645	1	68	2	3	2	7	0	1	1	20,01	3	4	1	1	1	2,5	1	0	0	0,770869543
646	1	60	2	3	2	1	0	1	1	40,01	3	3	1	1	0	2	1	0	0	0,703172741
647	1	67	2	3	2	0	0	3	1	44,25	3	3	1	1	1	1,5	1	0	0	0,787122133
648	1	61	2	2	2	1	1	1	1	39,01	2	4	1	1	0	3	1	0	0	0,961990617
649	1	74	2	2	2	1	1	3	1	7,416666667	3	2	1	1	0	3	1	1	0	0,931086762
650	1	56	1	3	2	1	0	1	1	32,83333333	3	3	1	1	1	2,5	1	0	0	0,878359977
651	1	60	2	2	2	1	0	3	1	15,16666667	5	2	1	1	1	2,5	1	0	0	0,682375181
652	1	55	1	2	2	1	0	1	1	28,16666667	4	3	1	1	1	2,5	0			0,832509514
653	1	71	2	3	2	1	1	3	1	48,5	3	1	2	1	1	3,333333333	1	0	0	0,731899564
654	1	61	2	3	2	1	0	1	1	14,41666667	3	2	1	1	1	4	0			1,112967253
655	1	69	2	3	3	1	1	3	1	3,416666667	3	3	2	1	1	2,333333333	1	0	0	0,772929105
656	1	65	2	3	2	0	0	3	1	43,16666667	3	1	1	1	0	3,5	1	0	0	1,091636255
657	1	52	1	2	2	1	1	1	1	30,5	2	4	1	1	998	3	1	0	0	1,170420252
658	1	60	2	2	2	1	0	1	1	22,01	3	3	1	1	0	2,5	1	0	0	0,663488523
659	1	68	2	3	2	1	0	3	1	24,25	3	3	1	1	1	2	1	0	0	1,106610398
660	1	67	2	2	3	1	0	3	1	0,666666667	1	4	1	1	0	2				1,162441063
661	1	72	2	2	3	1	1	3	0	0	4	2	3	1	1	3	0			0,722143829
662	1	67	2	2	2	1	1	3	1	30,01	2	3	1	1	0	2,333333333	1	0	0	0,69059412
663	1	66	2	2	3	1	0	3	0	0	4	1	1	1	1	3	1	0	0	1,199849786
664	1	65	2	2	4	1	0	1	1	2,166666667	4	998	2	1	1	4				0,691634574
665	1	55	1	2	1	1	0	1	0	0	2	4	1	1	1	3	1	0	0	0,78685398
666	1	58	1	2	2	1	0	1	1	33,5	2	3	1	1	0	1,5	1	0	0	0,826580495
667	1	61	2	2	2	7	0	1	1	25,83333333	2	4	2	1	0	2	1	1	0	0,634501403
668	1	65	2	2	1	1	0	1	0	0	2	1	1	1	0	4	1	1	0	1,027936105
669	1	68	2	2	2	1	998	3	1	48,08333333	3	3	1	1	0	3	1	0	0	0,899653849
670	1	66	2	2	3	1	0	1	1	19,01	1	2	1	1	1	4	1	0	0	0,881495714
671	1	60	2	2	2	1	0	3	1	34,01	3	998	1	1	0	3	1	0	0	0,959347272
672	1	65	2	2	2	1	0	1	1	35,08333333	2	3	1	1	1	5	1	0	0	0,736705193
673	1	62	2	2	4	1	0	3	0	0	2	1	1	1	0	1	1	0	0	0,949358968
674	1	55	1	2	2	1	1	1	1	37,33333333	3	1	2	1	0	3	1	0	1	1,011136784
675	1	68	2	1	2	1	1	3	1	50,08333333	2	3	1	1	1	2	1	0	0	1,084101988
676	1	70	2	2	2	1	0	3	1	46,66666667	4	2	3	1	1	2,666666667	1	0	0	1,17553042
677	1	61	2	2	2	1	0	1	1	40,01	3	2	1	1	0	3	1	0	0	0,60188837
678	1	59	1	2	2	1	0	1	1	38,01	2	4	1	1	0	2	1	1	0	0,949358968
679	1	58	1	2	2	1	0	1	1	31,08333333	2	2	1	1	1	2	0			1,037262967
680	1	63	2	2	3	1	0	1	0	0	1	1	1	1	0	3	1	0	0	0,855460305
681	1	75	2	2	2	1	0	3	0	0	2	1	1	1	0	4	1	0	0	0,655097951
682	1	65	2	2	3	1	0	2	1	45,08333333	2	4	1	1	0		1	0	0	0,809897233
683	1	66	2	2	2	1	0	2	1	43,01	2	3	1	1	1	3	1	0	0	0,812501927
684	1	60	2	2	3	1	1	1	1	10,08333333	2	3	1	1	1	2,333333333	1	0	0	0,740318428
685	1	67	2	2	2	1	0	3	1	23,41666667	4	1	1	1	1	3,5	1	0	0	1,121087806
686	1	74	2	2	2	1	1	3	1	47,25	2	2	2	1	0	2	1	0	0	1,1593436
687	1	72	2	2	2	1	0	3	1	22,25	3	1	1	1	0	1	1	0	0	0,876077317
688	1	69	2	2	2	1	0	3	1	48,01	2	2	1	1	1	3,25	1	0	1	1,154333791
689	1	68	2	2	2	1	0	3	1	48,5	3	3	1	1	1	2	1	0	0	0,867049053
690	1	53	1	1	2	1	0	1	1	10,33333333	2	4	1	1	1		1	0	0	1,089821214
691	1	68	2	2	3	1	0	1	1	24,66666667	4	1	1	1	0	2,5	1	0	0	1,100734985
692	1	60	2	2	3	1	0	1	1	4,166666667	3	5	1	1	1	2,5	1	0	0	0,668285419
693	1	71	2	2	3	7	0	1	0	0	3	2	1	1	0	2	1	0	0	0,881495714
694	1	57	1	2	1	1	0	1	1	0,666666667	2	4	1	1	1	2	1	0	0	0,809897233
695	1	66	2	2	2	1	1	1	1	38,33333333	4	1	2	1	0	4	0			0,706864304
696	1	56	1	2	2	1	1	1	1	37,08333333	3	3	1	1	1	1	1	0	0	0,949358968
697	1	71	2	2	3	1	1	3	1	4,5	2	4	1	1	1	3	1	0	0	0,708303306
698	1	73	2	2	2	1	0	3	1	21,5	3	3	1	1	1	3	1	0	0	0,89319621
699	1	59	1	2	2	1	0	1	1	32,75	3	3	1	1	0	3	1	0	0	1,057748323
700	1	65	2	2	2	1	1	1	1	38,16666667	3	2	2	1	1	4	1	1	0	0,663488523
701	1	61	2	2	2	1	0	1	1	38,58333333	2	3	1	1	1	3	1	0	0	0,809897233
702	1	59	1	1	2	1	0	1	1	13,16666667	3	3	3	1	0	3	1	0	0	0,562825704
703	1	58	1	1	2	1	0	1	1	22,83333333	2	3	5	1	0	3	1	0	0	0,767387205
704	1	66	2	1	2	1	1	1	1	46,66666667	3	1	1	1	0	2	1	0	0	1,084101988
705	1	63	2	1	2	0	1	1	1	44,25	2	1	1	1	0	2	1	1	0	0,996047045
706	1	63	2	1	2	1	0	1	1	19,16666667	2	3	1	1	1	3	0			0,767387205
707	1	52	1	1	2	1	1	2	1	20,01	1	1	5	1	0	2	1	1	0	0,962875962
708	1	68	2	1	2	1	1	3	1	45,58333333	4	2	3	1	1	3	1	0	0	0,662334292
709	1	62	2	1	3	1	0	1	0	0	1	2	1	1	0	3,5	1	0	0	0,757334755
710	1	71	2	1	2	1	0	1	1	40,01	5	1	1	1	0	1	1	0	0	0,834291589
711	1	61	2	3	2	1	0	1	1	40,01	3	2	1	1	1	3,666666667	1	0	0	0,85833837
712	1	68	2	3	2	1	1	1	1	28,5	3	998	3	1	1	3	1	0	0	1,194055617
713	1	57	1	1	1	1	0	1	0	0	2	2	2	1	0	2	1	0	0	0,887745398
714	1	55	1	2	2	1	1	1	1	29,5	2	4	1	1	1		1	0	0	0,832509514
715	1	53	1	1	3	0	0	1	1	1,416666667	3	4	1	1	1	2,333333333	1	0	0	0,756932878
716	1	60	2	1	2	1	0	1	1	42,25	3	998	1	1	1	4	1	0	0	0,945693605
717	1	59	1	2	2	1	1	1	1	36,33333333	2	3	1	1	0	2,5	1	0	0	1,035155644
718	1	57	1	2	3	1	0	1	1	13,16666667	2	1	1	1	1	5	1	0	0	1,06057435
719	1	65	2	2	2	1	0	3	1	25,01	3	2	1	1	1	2,5	1	0	0	0,738284191
720	1	63	2	3	2	1	1	1	1	40,01	4	2	1	1	1	4	1	0	0	1,152687884
721	1	64	2	1	2	1	1	1	1	36,41666667	2	4	1	1	1	2	1	0	0	0,996047045
722	1	67	2	1	3	1	0	3	0	0	3	1	1	1	1	4	1	0	1	0,656411869
723	1	51	1	1	2	1	1	1	1	32,33333333	2	2	1	1	1	3	1	0	0	1,153762542
724	1	66	2	1	2	1	0	3	1	35,16666667	4	1	5	1	0	2	1	1	0	0,789231412
725	1	50	1	1	1	1	0	1	1	8,01	3	2	1	1	1	1	1	0	0	0,840461233
726	1	67	2	1	3	1	0	3	0	0	2	3	1	1	0	2	1	0	0	1,076320396
727	1	54	1	1	3	1	0	1	1	30,41666667	2	2	1	1	0	3	0			1,218441291
728	1	53	1	1	3	1	0	1	1	9,25	3	3	1	1	0	1	1	0	0	0,842262614
729	1	68	2	1	2	1	0	3	1	37,01	1	1	1	1	0	1,666666667	1	1	0	0,824286481
730	1	56	1	2	3	1	0	1	0	0	2	3	1	1	0	1	1	0	0	0,981568085
731	1	58	1	2	3	1	0	1	1	6,5	3	3	1	1	1		1	0	0	0,906311086
732	1	58	1	2	3	1	0	1	1	0,5	3	4	1	1	1	3	1	1	0	0,906311086
733	1	60	2	2	2	1	1	1	1	25,33333333	2	3	3	1	0	3				1,131934315
734	1	70	2	1	2	1	1	3	1	50,16666667	4	2	2	1	1	1,5				1,037967389
735	1	55	1	1	2	1	0	1	1	15,5	2	3	1	1	1	3	1	1	0	1,078366191
736	1	55	1	3	2	1	0	1	1	20,01	3	2	2	1	998	3	1	1	1	1,121777065
737	1	53	1	3	3	1	0	1	0	0	2	2	1	1	0	1	1	0	0	1,039653311
738	1	70	2	3	3	1	1	3	0	0	3	1	1	1	0	3	1	0	0	0,965242232
739	1	71	2	1	3	1	0	3	0	0	4	1	1	1	1	2,5	1	0	0	0,853351513
740	1	50	1	2	2	1	1	1	1	16,01	3	4	1	1	0	4	0			1,068200593
741	1	52	1	3	2	1	0	1	1	35,01	2	4	1	1	1	2,666666667	1	0	0	1,219760642
742	1	70	2	1	2	1	0	3	1	45,5	3	2	2	1	1	2	1	1	0	0,931972817
743	1	72	2	1	4	1	1	3	0	0	3	1	2	1	998	3	1	1	0	0,853351513
744	1	56	1	1	3	1	0	1	1	9,083333333	3	3	1	1	0	1	1	0	0	0,847954844
745	1	74	2	1	2	1	0	3	1	50,08333333	3	1	2	1	1	3,25	1	0	1	0,931972817
746	1	74	2	3	1	1	1	3	1	10,01	4	2	3	1	998					0,987187346
747	1	69	2	1	4	1	1	3	0	0	3	1	2	1	0	3	1	0	0	0,949522896
748	1	68	2	1	2	1	0	3	1	45,75	4	1	1	1	1	5	0			0,853351513
749	1	75	2	1	2	1	1	1	1	55,01	4	1	1	1	1	3,333333333	1	0	0	0,948984867
750	1	50	1	3	1	1	0	1	1	5,25	2	3	1	1	1	2	1	0	0	1,125658068
751	1	66	2	3	2	1	0	3	1	40,25	3	1	3	1	0	3				0,969490457
752	1	74	2	1	2	1	1	3	1	33,33333333	5	1	1	1	1	5	1	0	0	1,167669628
753	1	66	2	1	4	1	1	3	0	0	3	1	2	1	1	3	1	0	0	0,853351513
754	1	72	2	2	1	0	0	3	0	0	2	2	1	1	0	3				0,940571884
755	1	73	2	1	2	1	1	3	1	49,5	3	2	1	1	1	2	1	1	0	0,955062586
756	1	63	2	3	2	1	1	1	1	30,16666667	2	3	2	1	0	3	1	0	0	1,059030609
757	1	59	1	3	2	1	1	1	1	30,01	2	3	2	1	0	3				1,059030609
758	1	68	2	1	2	997	0	3	1	42,33333333	3	1	2	1	1	5	1	0	0	0,853351513
759	1	64	2	3	4	1	0	3	0	0	4	1	1	1	1	5	1	1	0	0,951767858
760	1	68	2	1	2	1	997	3	1	47,01	2	998	1	1	1	3	1	0	0	0,853351513
761	1	58	1	2	3	1	0	1	0	0	2	2	1	1	1	2	1	1	0	0,985474411
762	1	69	2	3	4	1	1	3	0	0	2	1	1	1	0	3				0,965242232
763	1	54	1	3	1	1	0	1	0	0	2	1	1	1	998		1	0	0	1,121777065
764	1	69	2	3	2	0	0	3	1	30,41666667	3	1	1	1	1	5	1	1	0	0,887704161
765	1	60	2	3	2	1	0	1	1	20,5	4	3	2	1	1	2				0,990662281
766	1	60	2	3	2	1	0	1	1	35,25	3	2	2	1	0	2	1	1	0	0,990662281
767	1	70	2	3	3	1	0	3	1	27,01	2	3	1	1	0	2	1	0	0	0,987747034
768	1	72	2	2	2	1	0	3	1	46,5	2	1	3	1	1	4	1	1	0	0,995177438
769	1	55	1	3	2	1	0	1	1	35,16666667	2	3	2	1	0		1	0	0	1,248199588
770	1	65	2	1	2	1	0	3	1	45,25	5	3	1	1	1	3,25	1	0	0	0,866861894
771	1	53	1	3	3	1	0	1	0	0	2	2	1	1	1	5	1	0	0	1,248199588
772	1	64	2	3	2	1	0	1	1	40,25	2	998	3	1	1	2,75	1	0	0	1,039456494
773	1	65	2	2	3	1	0	3	1	8,333333333	4	1	1	1	1	3,5				1,00845093
774	1	57	1	2	1	1	1	1	0	0	2	1	1	1	1	3	1	0	0	0,981568085
775	1	64	2	2	2	1	0	1	1	19,25	1	3	1	1	998	3	1	0	0	1,014334417
776	1	51	1	1	3	1	0	1	1	15,16666667	2	3	1	1	0	2	1	0	0	1,037557334
777	1	55	1	3	3	1	0	1	1	5,416666667	2	3	1	1	0	3	1	0	0	1,248199588
778	1	60	2	2	1	1	0	1	0	0	2	1	1	1	1	3	1	0	0	0,858690115
779	1	66	2	3	2	1	0	3	1	48,16666667	1	2	1	1	1	3	0			1,045091374
780	1	73	2	1	2	1	1	3	1	58,25	3	3	1	1	1	1,5	1	0	0	0,888224108
781	1	56	1	2	3	1	0	1	1	15,01	3	4	3	1	0	2,666666667	1	1	0	0,985474411
782	1	59	1	1	3	1	0	3	0	0	3	1	2	1	1	3	1	0	1	0,99090924
783	1	68	2	1	2	1	0	3	1	46,66666667	3	3	2	1	0	3	1	0	0	1,135005642
784	1	72	2	1	2	1	0	3	1	42,41666667	4	1	1	1	1	2,5	1	0	0	0,924210929
785	1	65	2	1	2	7	0	3	1	40,01	2	2	3	1	1	3	1	0	0	0,914936053
786	1	64	2	2	2	1	0	1	1	10,41666667	3	3	1	1	1	2	1	0	0	1,110032455
787	1	67	2	3	2	1	0	3	1	47,01	3	3	1	1	0	2	1	0	0	1,08724305
788	1	65	2	3	2	1	1	3	1	40,75	3	3	2	1	1	2	1	0	0	1,165707038
789	1	53	1	1	3	1	0	1	1	17,83333333	3	1	1	1	1	2	1	1	0	1,326996206
790	1	51	1	2	2	1	0	1	1	8,75	2	3	1	1	0	1	1	0	0	1,188585131
791	1	55	1	1	1	1	0	1	1	12,66666667	2	4	1	1	1	2	1	0	0	1,434287855
792	1	54	1	2	2	1	0	1	1	30,41666667	3	3	2	1	1	1,5	1	0	0	1,308311621
793	1	67	2	1	2	1	0	3	1	17,25	2	3	1	1	1	1	1	0	0	0,853351513
794	1	65	2	2	1	1	1	1	0	0	4	1	5	1	1	1	1	0	0	0,906311086
795	1	51	1	2	2	1	1	1	1	26,33333333	3	3	2	1	1	1,5	1	0	0	1,308311621
796	1	75	2	1	4	1	0	3	0	0	5	1	3	1	998					0,949522896
797	1	70	2	3	2	1	0	3	1	42,75	3	2	3	1	1	2,5	1	1	0	0,887704161
798	1	57	1	3	2	1	0	1	1	5,166666667	3	1	2	1	0		1	1	0	1,030799433
799	1	63	2	1	3	1	0	1	0	0	2	2	1	1	0	3,666666667	1	0	0	0,999231287
800	1	72	2	1	4	1	1	3	0	0	4	1	2	1	1	4,5	1	0	0	1,167669628
801	1	75	2	3	2	1	1	3	1	48,01	3	2	2	1	1	1,5	1	0	0	1,180696602
802	1	58	1	1	1	1	0	1	1	3,01	3	4	1	1	0	3	1	1	1	1,064576397
803	1	51	1	1	1	1	1	1	0	0	3	1	2	1	1	1	1	0	0	1,199216478
804	1	62	2	3	4	1	1	1	0	0	4	2	1	1	0	4	0			1,012751312
805	1	53	1	1	1	1	0	1	1	19,01	2	3	3	1	0	1	1	0	0	1,08773624
806	1	55	1	3	2	1	0	1	1	40,01	1	4	1	1	0	1	1	0	0	1,214925628
807	1	52	1	1	2	1	0	2	1	29,25	3	2	1	1	0	2	1	0	0	1,078366191
808	1	51	1	1	2	1	0	1	1	21,5	3	3	2	1	1	4	1	1	0	1,475564793
809	1	61	2	2	4	1	0	1	0	0	2	1	1	1	1	3	1	0	0	1,115271772
810	1	55	1	2	2	1	0	2	1	39,08333333	4	1	1	1	1	3	1	1	0	1,012073342
811	1	65	2	2	2	1	0	3	1	45,01	3	1	1	1	1	3,5	1	0	0	1,007879511
812	1	70	2	1	2	1	0	3	1	24,08333333	3	1	1	1	1	2,333333333	1	1	0	0,924210929
813	1	71	2	1	4	1	1	3	0	0	2	1	1	1	1	3	1	1	0	0,808513236
814	1	67	2	1	2	1	998	3	1	9,833333333	4	3	2	1	1	4	0			0,860766383
815	1	58	1	3	2	1	0	1	0	0	3	3	1	1	1	1,666666667	1	0	0	1,012751312
816	1	70	2	3	4	1	0	3	0	0	3	1	1	1	1	1	1	0	0	0,944582806
817	1	61	2	3	1	1	0	1	0	0	2	2	2	1	1	2	1	0	0	0,951767858
818	1	66	2	1	3	1	0	3	1	12,01	998	3	1	1	1	4	0			1,039698397
819	1	71	2	2	3	1	0	3	1	3,333333333	3	3	2	1	1	3	1	0	0	0,845307094
820	1	51	1	1	3	1	0	1	0	0	2	3	1	1	0	1,5	1	0	0	1,167910063
821	1	69	2	2	2	1	0	3	1	50,33333333	3	3	1	1	1	5	0			0,916739604
822	1	65	2	1	3	1	0	3	0	0	3	1	3	1	1	3	1	1	0	0,99090924
823	1	74	2	1	4	1	0	3	0	0	5	1	1	1	1	3,333333333	1	0	0	0,949522896
824	1	64	2	1	2	1	0	3	1	36,16666667	3	3	2	1	1	3	1	1	0	0,99090924
825	1	75	2	2	4	1	0	3	0	0	4	1	1	1	1	3,666666667	1	1	0	0,940571884
826	1	58	1	1	1	1	0	1	1	25,5	1	3	1	1	0	3	1	0	0	0,973559551
827	1	51	1	2	2	1	0	1	1	30,01	2	2	1	1	1	5	1	1	0	1,266772438
828	1	68	2	2	2	1	0	3	1	40,91666667	3	1	1	1	1	5	1	1	0	1,002444425
829	1	62	2	2	1	1	0	1	0	0	3	1	3	1	1	1	1	0	0	0,964381949
830	1	59	1	1	2	1	0	1	1	33,41666667	3	1	2	1	1	5	1	1	0	0,938572575
831	1	70	2	3	4	1	1	3	0	0	3	1	1	1	1	1	1	0	0	0,887704161
832	1	72	2	2	3	1	0	3	0	0	5	1	1	1	1		1	1	0	0,940571884
833	1	51	1	2	3	1	1	1	1	4,5	3	3	5	1	0	2	1	0	0	1,409127122
834	1	71	2	2	3	1	0	3	1	1,25	3	2	2	1	0	1	1	0	0	0,845307094
835	1	57	1	1	2	1	0	3	1	27,16666667	5	1	3	1	1	2	1	1	0	1,059575236
836	1	70	2	1	2	1	0	3	1	45,08333333	3	1	1	1	0	4,5	1	1	0	0,988255002
837	1	58	1	1	2	1	0	1	1	12,58333333	2	3	1	1	0	3	1	0	0	0,866861894
838	1	68	2	2	3	1	0	3	1	22,83333333	3	2	4	1	1	3,5	0			1,156662179
839	1	54	1	3	4	1	1	1	0	0	2	1	5	1	1	1	1	0	0	1,299115052
840	1	71	2	1	4	1	0	3	0	0	4	1	1	1	1	4	1	1	0	0,988255002
841	1	50	1	1	2	1	0	1	1	8,083333333	3	4	3	1	0	3	1	0	0	1,147461291
842	1	68	2	1	4	1	0	3	0	0	3	1	1	1	1	2	1	0	0	0,992919533
843	1	54	1	2	2	1	1	1	1	30,16666667	1	3	1	1	0	2,5	1	0	0	1,111853093
844	1	57	1	1	2	1	0	1	1	30,01	3	3	1	1	0	2	1	0	0	0,952325328
845	1	70	2	2	2	1	0	3	1	52,01	4	1	1	1	1	1	1	0	0	0,962107099
846	1	58	1	1	3	1	0	1	0	0	3	1	1	1	1	3	1	1	0	1,206946725
847	1	65	2	1	3	1	0	3	0	0	4	1	1	1	1	1	1	0	0	1,041357014
848	1	68	2	1	1	1	998	2	1	5,166666667	3	2	2	1	1	3	1	0	0	1,276833578
849	1	66	2	1	2	1	0	3	1	47,83333333	5	1	1	1	1	5	0			1,039698397
850	1	60	2	2	3	1	0	1	1	20,01	2	1	1	1	0	2	1	0	0	1,115271772
851	1	74	2	3	2	1	1	1	1	20,01	3	2	1	1	1	3	1	1	0	0,923980593
852	1	75	2	1	2	1	0	3	1	10,33333333	3	3	2	1	998	2	1	0	0	0,948984867
853	1	73	2	1	2	1	0	3	1	42,5	2	2	2	1	1	2,75	1	0	0	0,931972817
854	1	61	2	3	2	1	0	1	1	41,01	3	2	1	1	0	1	1	0	0	1,058430529
855	1	74	2	1	4	1	0	3	0	0	4	1	1	1	0	5	1	0	0	0,988255002
856	1	74	2	1	2	1	0	3	1	26,5	5	2	1	1	1	1,5	1	0	0	1,125706885
857	1	73	2	2	2	1	1	3	1	40,25	2	2	2	1	998	2				0,940571884
858	1	69	2	3	2	1	1	3	1	49,83333333	3	1	1	1	0	1	1	0	0	0,987187346
859	1	62	2	3	3	1	1	3	0	0	3	1	1	1	1	3	1	0	0	0,990662281
860	1	75	2	1	4	1	0	3	0	0	3	1	3	1	998		1	0	0	0,856303847
861	1	67	2	1	4	1	0	3	0	0	3	1	1	1	1	4	1	1	0	0,903763317
862	1	58	1	1	2	1	0	1	1	8,166666667	4	3	2	1	0	2,5	0			0,952325328
863	1	57	1	1	2	1	0	1	1	6,333333333	3	3	2	1	0	2	1	0	0	0,952325328
864	1	74	2	1	2	1	0	3	1	53,5	4	2	1	1	1	4,5	1	1	0	0,853351513
865	1	72	2	1	2	1	0	3	1	45,75	4	1	1	1	1	4	1	1	0	0,903763317
866	1	73	2	2	2	1	1	3	1	50,16666667	3	1	2	1	0	3	1	1	0	0,923187247
867	1	51	1	2	2	1	0	1	0	0	2	1	2	1	1	5	0			1,131304623
868	1	70	2	1	4	1	0	3	0	0	3	1	2	1	0	3	1	0	0	0,931972817
869	1	74	2	3	4	1	0	3	0	0	3	1	3	1	0	1	1	1	0	0,923980593
870	1	74	2	3	4	1	0	3	1	0,01	3	3	2	1	0	1	1	1	0	0,923980593
871	1	54	1	2	2	1	0	1	1	26,41666667	3	2	2	1	0	3	1	1	0	1,166616453
872	1	60	2	3	3	1	1	1	0	0	3	1	2	1	998	3				1,058430529
873	1	74	2	1	4	1	0	3	0	0	2	1	1	1	998		1	0	0	0,856303847
874	1	74	2	1	2	1	0	3	1	51,25	3	3	1	1	1	3	1	1	0	0,955062586
875	1	73	2	1	4	1	1	3	0	0	3	1	1	1	1	2	1	0	0	0,949522896
876	1	66	2	2	2	1	0	3	1	4,416666667	2	3	1	1	1	4	0			1,029897314
877	1	55	1	2	1	0	0	2	0	0	3	1	1	1	0	3	1	1	0	1,166616453
878	1	65	2	1	4	1	0	2	0	0	4	1	2	1	1		1	0	0	1,206946725
879	1	66	2	3	2	1	0	1	1	10,33333333	3	2	1	1	1	2,666666667	1	0	0	0,822716562
880	1	73	2	3	4	1	1	3	0	0	3	1	2	1	1	1	1	0	0	0,993509731
881	1	63	2	2	2	1	0	1	1	20,01	3	3	2	1	0	2	1	0	0	1,110032455
882	1	68	2	3	2	1	1	3	1	40,41666667	3	3	2	1	1	2	1	0	0	1,08724305
883	1	60	2	1	2	1	0	1	1	25,66666667	2	3	1	1	1	4	1	0	0	1,041357014
884	1	53	1	2	1	1	1	3	0	0	3	1	1	1	0	4	1	0	0	1,257589266
885	1	66	2	3	3	1	0	1	0	0	2	1	1	1	0		1	0	0	1,032890653
886	1	64	2	3	2	1	0	3	1	42,5	3	3	2	1	0	2	1	0	0	1,165707038
887	1	62	2	2	4	1	0	1	1	21,08333333	3	2	1	1	1	4	0			0,989811682
888	1	53	1	2	2	1	0	1	1	21,66666667	3	4	2	1	1	2	1	0	0	1,308311621
889	1	72	2	1	3	1	0	3	1	4,166666667	3	3	1	1	0	3	1	0	0	0,971263052
890	1	72	2	1	2	1	1	3	1	45,01	3	1	3	1	0	3,5	1	0	0	0,931972817
891	1	50	1	2	2	1	0	1	1	30,33333333	3	4	2	1	0	2	1	0	0	1,308311621
892	1	75	2	1	2	1	0	3	1	56,01	3	1	3	1	0	2,333333333	1	1	0	0,927888992
893	1	65	2	3	2	1	0	3	1	12,01	2	3	1	1	1	3	1	0	0	1,059030609
894	1	70	2	1	2	1	0	3	1	45,01	3	2	1	1	0	3,5	1	1	0	0,931972817
895	1	52	1	1	2	1	0	1	1	31,33333333	2	4	1	1	0	1,5	1	0	0	1,434287855
896	1	68	2	1	1	1	0	3	0	0	2	2	1	1	0	3	0			0,931972817
897	1	53	1	3	2	1	0	1	1	26,5	3	2	1	1	1	4	1	1	0	1,237599575
898	1	71	2	1	4	1	1	3	0	0	3	1	4	1	1	1	1	0	0	0,941459318
899	1	62	2	1	2	1	0	1	1	40,66666667	3	2	1	1	1	4,25	1	1	0	1,009402408
900	1	73	2	1	2	1	0	3	1	50,01	3	2	2	1	1	2,666666667	0			0,931972817
901	1	63	2	1	2	1	1	1	1	48,83333333	3	1	1	1	1	4	1	1	0	1,009402408
902	1	69	2	2	2	1	1	3	1	47,01	4	1	3	1	1	1	1	0	0	0,963677232
903	1	74	2	2	4	1	0	3	0	0	998	1	1	1	1	5	1	0	0	0,963677232
904	1	70	2	1	2	1	1	3	1	35,01	2	2	1	1	1	4	0			0,972848127
905	1	73	2	1	4	1	0	3	0	0	4	1	1	1	0	5	1	1	0	0,907625934
906	1	71	2	1	2	1	1	3	1	53,01	1	4	1	1	1		0			0,972848127
907	1	73	2	3	2	1	997	3	1	50,01	2	2	2	1	1	2	1	1	0	1,01201125
908	1	74	2	3	1	1	1	3	0	0	4	1	1	1	0	1	1	0	0	0,944163461
909	1	63	2	2	3	1	0	1	1	3,416666667	3	3	2	1	1	3	0			0,963953814
910	1	58	1	2	2	1	998	1	1	7,5	3	4	2	1	998	3	1	0	0	1,356074735
911	1	63	2	1	2	1	0	3	1	39,75	3	1	1	1	1	2	1	1	0	0,973127342
912	1	75	2	1	2	1	0	3	1	51,16666667	3	1	1	1	1	5	1	1	0	1,063798463
913	1	75	2	2	2	1	0	3	0	0	4	1	2	1	1	2	1	0	0	1,124306112
914	1	64	2	2	2	1	0	3	1	48,5	4	2	1	1	1	5	1	1	0	1,033223741
915	1	72	2	3	2	1	0	3	1	50,83333333	3	1	1	1	1	4,5	1	1	0	1,01201125
916	1	65	2	2	2	1	0	3	1	42,41666667	3	2	1	1	1	4	0			1,033223741
917	1	56	1	1	3	1	0	1	0	0	3	1	1	1	0	2	1	0	0	1,043056481
918	2	58	1	2	3	1	0	1	0	0	2	1	1	1	1	2,333333333	1	0	1	1,23938586
919	2	55	1	3	2	1	1	1	1	12,5	2	3	1	1	1	3	1	0	0	1,466829183
920	2	57	1	1	2	1	1	1	1	39,5	2	1	2	1	1	3	1	0	0	1,556387414
921	2	69	2	2	2	1	0	3	1	44,01	2	1	1	1	0	1	1	0	0	0,92015906
922	2	57	1	3	3	0	0	1	1	2,5	2	4	1	1	0	2	1	0	0	1,31351534
923	2	71	2	1	3	1	1	3	1	3,666666667	2	4	2	1	0	3	1	0	0	0,872116195
924	2	66	2	3	2	1	0	3	1	37,5	2	3	5	1	1	3	1	0	0	1,371021108
925	2	68	2	3	3	1	0	3	1	9,916666667	3	4	1	1	0	3	1	0	0	1,371021108
926	2	52	1	3	2	1	0	1	1	22,16666667	2	4	1	1	0	1,333333333	1	0	0	1,466829183
927	2	51	1	1	3	1	0	1	1	6,166666667	4	1	1	1	1	2	1	0	0	0,870084076
928	2	57	1	2	2	1	1	1	1	23,25	3	2	1	1	1	3	1	0	0	0,911480088
929	2	62	2	2	2	1	0	2	1	13,75	3	1	2	1	0	3,75	1	0	1	1,686992728
930	2	55	1	1	3	1	0	1	0	0	2	1	4	1	1	3	1	1	0	0,855983993
931	2	71	2	1	4	1	997	3	1	7,01	2	4	1	1	0	2,2	1	0	0	1,188744662
932	2	59	1	3	3	1	0	1	0	0	2	1	1	1	0	2	1	0	0	1,19481032
933	2	61	2	1	2	1	0	1	1	43,01	2	1	1	1	1	1	1	0	0	1,059383377
934	2	56	1	2	3	1	0	3	1	21,66666667	4	3	1	1	1	2,333333333	1	0	0	1,452804175
935	2	68	2	2	3	7	1	3	1	10,01	3	1	1	1	0	1,333333333	1	1	1	1,363741837
936	2	55	1	2	2	1	1	1	1	34,5	3	4	2	1	1	2,25	1	0	0	1,384047292
937	2	59	1	3	2	1	1	1	1	41,66666667	2	3	1	1	0	3	1	0	0	1,549303622
938	2	69	2	2	4	1	0	1	1	4,166666667	1	2	2	1	1	2	1	0	0	1,426044219
939	2	63	2	3	4	1	0	1	1	5,916666667	1	2	1	1	1	2,333333333	1	0	0	0,965997045
940	2	61	2	2	2	1	1	1	1	31,25	2	3	1	1	0	3	1	0	0	1,461867208
941	2	73	2	1	3	1	0	3	0	0	3	1	4	1	0	2,5	1	0	0	1,197093613
942	2	62	2	2	4	1	998	1	1	10,25	2	3	2	1	0	1,333333333	1	0	0	1,452804175
943	2	62	2	3	2	0	0	1	1	25,25	2	1	1	1	1	3	1	0	0	0,965997045
944	2	61	2	2	2	1	0	1	1	39,16666667	2	1	1	1	0	3	1	0	0	1,576253125
945	2	70	2	2	2	1	0	3	1	49,66666667	1	3	1	1	0	2,75	1	0	0	1,293646236
946	2	69	2	1	2	7	0	3	1	49,16666667	3	1	2	1	0	3	1	1	0	1,296175406
947	2	60	2	2	3	1	1	1	1	33,41666667	5	2	1	1	1	3,25	1	0	0	1,44267181
948	2	61	2	2	3	1	0	1	1	6,01	2	3	1	1	0	4	1	0	0	1,452804175
949	2	50	1	1	3	1	0	1	1	4,75	3	2	2	1	1	2,8				0,895089518
950	2	67	2	1	4	1	0	1	0	0	2	1	1	1	1	1,333333333	1	0	0	1,014962046
951	2	61	2	2	2	1	0	1	1	41,01	3	1	4	1	1	3	1	0	0	1,452804175
952	2	62	2	2	3	1	997	3	0	0	2	1	1	1	0	3	1	0	0	0,997685992
953	2	50	1	1	4	1	0	1	0	0	4	1	3	1	1	2,666666667	1	0	0	1,105866393
954	2	52	1	2	1	1	1	2	1	6,75	4	998	2	1	0	2,75	1	1	0	0,984460527
955	2	58	1	1	2	1	0	1	1	35,41666667	2	4	1	1	0	1,5	1	0	0	1,056472418
956	2	59	1	2	3	1	0	1	1	15,25	2	4	1	1	0	3,25	1	0	0	1,139241352
957	2	70	2	2	3	1	0	3	1	2,01	1	4	1	1	0	1	1	0	0	1,573130237
958	2	64	2	3	3	1	0	3	0	0	3	1	1	1	1	2	1	0	0	1,31351534
959	2	53	1	3	1	0	0	1	0	0	5	3	1	1	1	3,5	1	0	0	1,238322067
960	2	60	2	2	3	1	0	1	1	37,01	2	1	1	1	0	3	1	0	0	1,536843229
961	2	50	1	2	2	1	1	1	1	17,5	3	3	1	1	1	2,5	1	0	0	1,384047292
962	2	71	2	2	2	1	0	3	1	32,41666667	2	2	1	1	0	2	1	0	0	1,074219576
963	2	63	2	2	2	1	0	2	1	38,33333333	3	3	5	1	998	5				1,452804175
964	2	65	2	2	2	1	0	3	1	43,41666667	4	1	1	1	0	2,75	1	1	0	1,200970599
965	2	68	2	1	2	1	0	1	1	47,01	4	3	2	1	0	2	1	0	0	0,860440569
966	2	73	2	1	2	1	0	3	998	0	3	1	5	1	998					0,836625449
967	2	68	2	1	3	1	1	3	0	0	4	1	1	1	0	3	1	1	0	1,042276171
968	2	55	1	3	3	1	0	1	1	2,25	2	4	1	1	0	2,666666667	1	0	0	1,238322067
969	2	75	2	2	2	1	0	3	1	76,08333333	4	3	1	1	1	3,333333333	1	1	0	0,998293502
970	2	72	2	1	3	1	0	3	0	0	2	998	1	1	0	1,666666667	1	0	0	0,844925497
971	2	75	2	2	3	1	0	3	0	0	3	1	1	1	0	3	1	0	0	0,901159509
972	2	66	2	1	2	1	0	3	1	50,58333333	3	3	1	1	0	2	1	0	0	0,813253272
973	2	69	2	2	4	1	0	3	1	23,75	3	998	1	1	998		1	0	0	1,376538008
974	2	54	1	3	2	1	0	1	1	27,16666667	1	4	1	1	1	2,5				1,238322067
975	2	68	2	3	4	1	0	3	1	14,83333333	1	2	1	1	1	2,5	1	0	0	1,172802486
976	2	67	2	3	3	1	0	3	0	0	4	1	1	1	1	1	1	0	0	1,157439265
977	2	60	2	3	3	1	0	1	0	0	3	1	2	1	1	1,666666667	1	0	0	1,539698516
978	2	52	1	2	1	1	0	1	1	0,75	1	2	1	1	1	2,75	0			1,16843619
979	2	73	2	1	3	1	0	1	1	5,5	2	3	1	1	0	2	1	1	0	0,836625449
980	2	64	2	2	3	1	0	3	0	0	2	1	1	1	1	2,75	1	0	0	1,309111036
981	2	72	2	1	2	1	1	3	1	52,83333333	4	1	1	1	0	3	1	0	0	1,287200439
982	2	54	1	2	2	1	1	1	1	35,5	1	1	1	1	0	2,333333333	1	0	0	1,384047292
983	2	58	1	2	1	1	0	1	0	0	1	1	1	1	1	3	1	0	0	1,044238845
984	2	55	1	2	3	1	0	1	998	0	1	1	1	1	998		1	0	0	0,859301656
985	2	67	2	2	2	1	0	1	1	40,41666667	2	3	1	1	0	3	1	0	0	1,386205893
986	2	62	2	3	3	1	0	1	1	1,666666667	1	3	1	1	0	2	1	0	0	1,528960119
987	2	67	2	2	2	1	1	1	1	45,25	3	1	2	1	1	2,666666667	1	0	0	1,092118086
988	2	69	2	2	3	1	0	3	0	0	3	3	1	1	0	2	1	0	0	1,092118086
989	2	65	2	2	3	1	1	3	0	0	2	2	1	1	0	3	1	0	0	1,23938586
990	2	69	2	2	3	1	0	3	0	0	5	1	1	1	1	3,5	1	0	0	0,901159509
991	2	70	2	1	3	1	1	3	0	0	2	1	1	1	998	3	1	0	0	0,842674092
992	2	71	2	3	2	1	0	3	1	48,5	3	3	2	1	1	4	1	0	0	1,522264695
993	2	50	1	1	3	1	1	1	1	10,01	1	4	1	1	0	3	1	1	0	0,901560846
994	2	61	2	2	3	1	0	3	0	0	5	1	1	1	0	3	1	0	1	1,472134389
995	2	60	2	2	2	1	1	1	1	37,91666667	2	1	1	1	0	1,75	1	0	0	1,630040898
996	2	66	2	2	2	1	1	3	1	33,25	3	2	2	1	1	2,666666667	1	0	0	1,293646236
997	2	54	1	1	3	1	0	1	1	9,916666667	4	4	2	1	0	4				0,876150711
998	2	55	1	1	3	1	0	2	1	0,25	4	2	1	1	0	3	1	0	0	0,803532821
999	2	51	1	1	1	1	0	1	1	1,25	2	3	3	1	0	2,333333333	1	1	0	1,294222369
1000	2	54	1	1	2	1	1	1	1	13,16666667	1	4	1	1	0	3	0			1,085888423
1001	2	58	1	2	2	1	0	1	1	25,83333333	4	998	1	1	1	2	1	0	0	1,44267181
1002	2	61	2	1	3	1	0	1	0	0	1	998	1	1	0	1	1	0	0	0,976467553
1003	2	70	2	1	4	1	0	3	0	0	2	1	5	1	0	3	1	1	0	1,004502529
1004	2	56	1	1	3	1	0	1	0	0	2	1	1	1	1	2,75	1	1	0	1,158949491
1005	2	66	2	1	2	7	1	2	1	30,66666667	4	2	3	1	1	3	1	1	0	1,201251568
1006	2	63	2	1	2	1	1	2	1	33,5	2	998	3	1	0	3	0			1,173016705
1007	2	58	1	1	2	1	0	2	1	36,25	4	3	1	1	1	3	1	0	0	1,173016705
1008	2	64	2	1	3	1	1	1	1	22,5	2	2	1	1	1	3,25	1	1	0	1,460774292
1009	2	70	2	1	2	1	0	3	1	29,5	3	1	1	1	0	5	1	0	0	0,928947964
1010	2	52	1	1	2	1	0	1	1	28,41666667	1	3	1	1	1	4	1	1	1	1,44083321
1011	2	61	2	1	3	1	0	1	1	23,08333333	2	4	1	1	1	2	1	0	0	1,513310001
1012	2	55	1	2	2	1	0	1	1	10,01	2	4	1	1	0	2,5	1	1	0	0,780708893
1013	2	64	2	1	3	1	0	1	1	3,416666667	3	3	1	1	0	3	1	0	0	0,958860335
1014	2	72	2	1	2	1	0	3	1	52,08333333	3	3	1	1	1	1,666666667	1	0	0	0,836625449
1015	2	51	1	1	3	1	0	3	0	0	3	3	1	1	1	3,75	1	0	0	1,288737184
1016	2	57	1	1	3	1	0	1	0	0	5	2	1	1	1	1,25	1	0	0	1,207760951
1017	2	53	1	1	2	1	0	1	1	27,01	4	3	3	1	1	3	1	0	0	1,138621675
1018	2	69	2	1	2	1	0	3	1	50,83333333	2	1	1	1	0	1,666666667	1	0	0	0,844925497
1019	2	57	1	1	2	1	0	1	1	32,5	4	2	1	1	1	3	1	0	0	1,149485565
1020	2	70	2	1	3	1	0	3	0	0	3	1	1	1	0	2	1	1	0	1,012900031
1021	2	62	2	1	2	1	1	1	1	43,83333333	3	998	1	1	0	3	1	1	0	0,956305337
1022	2	50	1	1	2	7	0	1	1	30,01	3	1	1	1	1	4	1	0	0	0,998738098
1023	2	62	2	1	3	1	0	1	1	8,083333333	2	3	1	1	1	2,333333333	1	0	0	0,907960971
1024	2	68	2	1	2	7	0	3	1	48,08333333	2	2	3	1	0	4	1	0	0	1,033635126
1025	2	68	2	1	3	1	1	3	0	0	3	1	2	1	0	2,666666667	1	0	0	1,204561446
1026	2	53	1	1	3	1	0	1	1	9,01	2	3	2	1	1	2	1	0	0	1,092604468
1027	2	70	2	1	2	1	0	3	1	27,25	2	4	1	1	0	3	1	0	0	0,989585698
1028	2	50	1	1	2	1	0	2	1	19,25	3	3	1	1	0	2	1	0	0	1,076178688
1029	2	55	1	1	2	7	0	1	1	34,16666667	1	998	1	1	1	2	1	0	0	1,105866393
1030	2	55	1	1	1	1	998	3	0	0	4	1	2	1	1	1	1	0	0	0,995993779
1031	2	52	1	1	3	1	0	1	0	0	4	1	3	1	0	2,5	1	1	0	1,271815111
1032	2	50	1	2	2	1	0	1	1	27,41666667	3	3	1	1	1	5	1	1	0	0,938866977
1033	2	65	2	1	2	1	0	3	1	46,08333333	3	1	2	1	0	2,5	1	0	0	1,123027388
1034	2	58	1	1	3	1	0	1	1	15,75	5	3	1	1	1	3,5	1	0	0	1,06530438
1035	2	66	2	2	3	1	998	3	1	0,5	3	3	5	1	0	3	1	0	0	0,811625411
1036	2	51	1	2	2	1	0	1	1	24,16666667	1	998	3	1	0	2	1	0	0	0,859301656
1037	2	55	1	1	2	1	0	1	1	30,08333333	3	3	2	1	1	4,5	0			0,870084076
1038	2	65	2	1	4	1	0	3	0	0	3	1	3	1	0	2	1	0	0	1,447195069
1039	2	53	1	1	2	1	0	1	1	30,16666667	2	4	1	1	0	3	1	0	0	0,876150711
1040	2	67	2	1	4	1	0	3	1	30,5	3	4	1	1	0	1	1	1	0	1,188744662
1041	2	53	1	1	2	1	1	1	1	28,5	2	1	3	1	1	2,5	1	1	0	1,118090568
1042	2	68	2	1	3	1	1	3	0	0	3	2	1	1	0	3	1	0	0	0,822081564
1043	2	57	1	1	2	1	0	2	1	35,75	4	2	2	1	0	3	1	1	0	0,922917237
1044	2	63	2	1	2	1	0	1	1	45,33333333	2	3	1	1	0	2	1	0	0	1,363235557
1045	2	50	1	1	2	1	0	1	1	21,5	1	3	1	1	0	2	1	0	0	0,811986873
1046	2	71	2	2	2	1	1	3	1	24,33333333	4	1	1	1	1	3,5	1	0	0	0,803175122
1047	2	62	2	1	2	1	0	1	1	23,16666667	3	3	2	1	0	2	1	0	0	0,958860335
1048	2	56	1	1	3	1	0	2	1	12,5	3	3	2	1	0	3	1	0	0	1,372810016
1049	2	57	1	1	1	0	1	2	1	1,416666667	3	1	1	1	0	2,666666667	1	1	0	0,730040743
1050	2	54	1	1	2	1	0	1	1	37,41666667	3	2	1	1	0	2,666666667	1	1	0	1,092604468
1051	2	71	2	1	4	1	1	3	0	0	4	1	5	1	0	2	1	0	0	1,287200439
1052	2	59	1	1	3	1	1	3	1	40,25	5	4	1	1	0	3	1	0	0	1,372810016
1053	2	71	2	1	3	1	0	3	0	0	2	1	1	1	1	2,2	1	0	0	1,021239423
1054	2	67	2	1	3	1	0	2	0	0	2	1	2	1	0	3	1	0	0	1,307936106
1055	2	57	1	3	1	1	1	1	0	0	3	1	2	1	1	4	1	1	0	0,753899018
1056	2	55	1	1	2	1	0	2	1	35,01	4	4	1	1	1	4	1	0	0	1,280747493
1057	2	64	2	1	4	1	1	3	0	0	3	998	1	1	998		1	0	0	1,173016705
1058	2	66	2	1	3	1	1	2	1	15,66666667	2	1	1	1	1	2,333333333	1	0	0	0,930939001
1059	2	62	2	1	3	1	0	1	0	0	2	3	3	1	998	3	1	0	0	0,852324864
1060	2	70	2	1	2	1	0	3	1	52,5	4	3	2	1	1	2	1	0	0	1,33733058
1061	2	53	1	1	3	1	0	1	1	13,83333333	3	1	1	1	1	2	1	0	0	1,074697987
1062	2	63	2	1	2	1	0	2	1	46,08333333	4	3	2	1	0	3	1	0	0	1,054212897
1063	2	57	1	1	3	1	0	3	0	0	4	2	1	1	1	4	1	1	1	1,141526307
1064	2	51	1	1	2	1	1	1	1	18,5	3	3	3	1	1	2,2	1	0	0	0,803532821
1065	2	63	2	1	2	1	1	1	1	42,25	3	3	1	1	0	3	1	0	0	1,141526307
1066	2	60	2	1	1	7	0	2	1	36,66666667	3	1	5	1	1	1	1	0	0	1,173016705
1067	2	58	1	1	2	1	1	3	1	41,66666667	3	3	1	1	0	3	1	1	0	1,056472418
1068	2	51	1	1	2	1	1	1	1	30,08333333	2	4	1	1	0	1,25	1	0	0	1,386823249
1069	2	67	2	1	2	1	0	3	1	47,66666667	5	1	3	1	0	3,5	1	0	0	0,860440569
1070	2	54	1	1	3	1	0	1	0	0	3	1	1	1	0	2,75	1	1	0	1,092604468
1071	2	56	1	1	3	1	0	1	1	10,16666667	2	2	1	1	1	1,5	1	0	0	1,185983156
1072	2	62	2	1	2	1	0	1	1	43,83333333	1	3	1	1	0	3	1	0	0	1,158949491
1073	2	59	1	1	3	1	0	1	0	0	2	3	1	1	0	2	1	0	0	1,182822962
1074	2	63	2	1	3	1	0	3	0	0	4	1	2	1	0	1	1	0	0	1,372810016
1075	2	62	2	1	4	1	1	2	1	27,5	5	998	1	1	998					1,358516919
1076	2	71	2	1	4	1	1	3	0	0	3	1	2	1	1	3,333333333	1	1	1	1,201251568
1077	2	65	2	1	2	7	1	3	1	46,91666667	2	998	1	1	0	3,5	1	1	0	1,437101823
1078	2	52	1	1	2	1	0	1	1	34,66666667	3	2	2	1	1	3,5	1	1	0	1,118090568
1079	2	50	1	1	3	1	0	3	0	0	4	1	2	1	1	4	1	1	1	0,993863607
1080	2	54	1	1	3	1	1	3	0	0	3	3	2	1	1	4	1	1	0	0,811986873
1081	2	51	1	1	3	1	1	1	0	0	4	1	1	1	1	4	0			1,118090568
1082	2	51	1	1	2	1	0	1	1	34,33333333	2	3	1	1	0	3	1	0	0	1,087861174
1083	2	54	1	1	2	1	1	1	1	17,5	2	3	1	1	1	2	0			0,855983993
1084	2	62	2	1	2	1	0	3	1	15,5	4	1	1	1	0	3	1	1	0	1,447195069
1085	2	65	2	1	2	1	1	3	1	22,25	2	3	3	1	1	1	0			0,949441058
1086	2	63	2	1	2	1	1	1	1	44,5	2	4	1	1	1	2	1	0	0	0,932935989
1087	2	74	2	2	4	1	1	3	1	13,5	2	3	1	1	0	1	1	0	0	0,86969675
1088	2	62	2	1	2	1	1	1	1	42,08333333	3	2	1	1	0	3	1	0	0	0,907960971
1089	2	69	2	1	2	1	0	3	1	50,16666667	3	1	1	1	1	2	1	0	0	1,333767103
1090	2	56	1	1	2	7	0	1	1	35,01	2	1	2	1	1	3	1	0	0	1,358516919
1091	2	54	1	1	2	1	0	1	1	10,75	4	1	3	1	1	3	1	1	0	0,993863607
1092	2	58	1	1	2	1	0	3	1	40,01	3	1	3	1	1	4	0			1,470959497
1093	2	65	2	1	2	1	0	3	1	46,91666667	2	3	1	1	1	3	1	0	0	1,471033797
1094	2	54	1	1	2	1	998	1	1	35,83333333	998	1	1	1	0	5	1	0	0	0,811986873
1095	2	59	1	1	3	1	0	2	0	0	3	1	1	1	0	3	1	0	0	1,059383377
1096	2	55	1	2	3	0	0	3	1	1,166666667	2	4	1	1	0	1,25	1	0	0	0,936959557
1097	2	57	1	1	3	1	0	1	0	0	3	3	1	1	0	3	1	0	0	1,123027388
1098	2	56	1	2	3	1	0	3	1	3,083333333	2	2	1	1	1	3	1	0	0	0,993853526
1099	2	51	1	1	2	1	0	1	1	33,01	2	3	2	1	1	4	1	1	1	1,087861174
1100	2	67	2	1	2	1	0	3	1	51,91666667	3	1	3	1	1	1	1	0	0	1,197093613
1101	2	53	1	2	2	1	1	3	1	0,383333333	4	2	2	1	1	3,75	1	1	0	0,957212804
1102	2	63	2	1	3	1	1	2	1	15,16666667	3	3	1	1	0	3				1,054212897
1103	2	50	1	1	2	1	0	1	1	26,16666667	2	3	1	1	0	1,5	1	0	0	1,087861174
1104	2	60	2	1	4	1	0	1	1	10,66666667	3	3	2	1	0	2,333333333	1	0	0	0,958860335
1105	2	54	1	1	3	1	0	1	0	0	3	2	1	1	0	3	1	0	0	1,115111282
1106	2	60	2	1	2	1	1	3	1	40,41666667	3	998	1	1	1	2,666666667				1,487002642
1107	2	72	2	1	4	7	1	3	0	0	1	1	1	1	998		1	0	0	1,371452506
1108	2	62	2	1	4	1	1	1	1	2,5	3	4	1	1	1	3,25	1	0	0	1,545532623
1109	2	62	2	1	2	1	0	1	1	43,5	4	1	1	1	1	5	1	1	1	1,224149491
1110	2	63	2	1	2	1	1	1	1	35,16666667	3	2	3	1	1	2,75	0			0,949441058
1111	2	57	1	1	2	1	0	1	1	37,25	2	1	1	1	0	3	1	0	0	1,141526307
1112	2	51	1	1	2	1	1	1	1	32,33333333	2	4	1	1	1	3	0			1,39933575
1113	2	57	1	1	2	1	0	2	1	24,66666667	4	3	1	1	1	1,25	1	0	0	1,372810016
1114	2	66	2	1	4	1	1	1	0	0	2	1	3	1	0	3	1	0	0	1,045060861
1115	2	68	2	1	2	1	1	2	1	4,01	3	4	1	1	1	4,25	1	1	0	0,758950773
1116	2	63	2	1	3	1	0	3	0	0	1	1	1	1	0	4	1	0	0	1,372810016
1117	2	52	1	1	2	1	1	1	1	35,08333333	3	4	1	1	0	2	1	1	1	1,401877944
1118	2	70	2	1	3	1	0	3	1	5,416666667	2	2	1	1	1	2	1	0	0	1,021239423
1119	2	51	1	1	3	1	0	2	1	23,5	3	998	1	1	1	2,5	1	0	0	1,436993938
1120	2	65	2	1	1	1	1	3	0	0	3	1	1	1	0	3,333333333	1	1	1	0,861292262
1121	2	69	2	1	2	1	0	3	1	45,16666667	2	1	1	1	1	1,666666667	1	0	0	1,005886517
1122	2	50	1	1	1	1	1	1	1	13,33333333	1	2	1	1	0	1	1	0	0	0,901560846
1123	2	51	1	1	2	1	1	1	1	20,33333333	2	4	1	1	1	1,5	1	0	0	1,087861174
1124	2	58	1	1	4	1	1	1	0	0	3	2	2	1	0	2,5	1	0	0	1,484306081
1125	2	65	2	1	2	1	1	2	1	39,5	1	4	1	1	0	1,5	1	0	0	1,363235557
1126	2	50	1	1	3	1	0	1	0	0	4	1	1	1	0	3	1	1	0	0,895089518
1127	2	75	2	1	4	1	0	3	0	0	3	1	2	1	0	2,333333333	1	1	0	1,333493688
1128	2	67	2	1	3	1	0	1	0	0	4	1	1	1	1	3	1	0	0	0,813253272
1129	2	63	2	1	3	1	1	3	0	0	1	1	1	1	0	1	1	0	0	1,054212897
1130	2	54	1	1	2	7	1	3	1	35,58333333	4	998	1	1	1	3				0,901560846
1131	2	71	2	1	2	1	0	3	0	0	1	2	1	1	0	2	1	0	0	1,021239423
1132	2	75	2	1	4	1	1	3	0	0	2	1	1	1	0	3,333333333	1	1	0	1,3467231
1133	2	63	2	1	2	7	0	3	1	20,01	3	998	3	1	0	2,5	1	0	0	1,174332758
1134	2	58	1	2	3	1	1	1	0	0	2	3	1	1	1	2,666666667	1	0	0	1,062842264
1135	2	74	2	2	3	1	1	3	1	31,25	3	1	3	1	1	4	1	0	0	1,085405031
1136	2	55	1	2	3	1	0	1	0	0	3	1	3	1	1	2,666666667	1	0	0	1,062842264
1137	2	53	1	2	2	1	0	1	1	28,08333333	1	3	1	1	0	2	1	0	0	0,938866977
1138	2	56	1	1	2	7	0	3	1	30,25	2	3	1	1	0	2	1	0	0	1,358516919
1139	2	52	1	1	1	1	0	1	0	0	3	1	2	1	1	1	1	0	0	1,271815111
1140	2	72	2	1	3	7	997	3	998	0	3	1	3	1	0		1	0	0	1,197093613
1141	2	54	1	1	4	1	1	1	0	0	2	1	1	1	0	2	1	0	0	1,467290728
1142	2	53	1	1	3	1	0	1	1	8,916666667	3	3	1	1	1	3,5	0			1,297788415
1143	2	56	1	1	3	0	1	1	1	2,75	4	4	1	1	1	4,5	1	1	0	1,487002642
1144	2	62	2	1	2	1	1	1	1	27,5	5	3	3	1	0	5	1	0	0	1,476631764
1145	2	69	2	1	2	1	0	3	1	49,08333333	4	3	1	1	1	3	1	0	0	1,296240878
1146	2	52	1	1	3	1	1	1	1	18,08333333	2	6	1	1	1	2	1	0	0	0,995993779
1147	2	51	1	2	3	1	0	2	0	0	3	1	1	1	0	1	1	0	0	1,074024537
1148	2	67	2	1	3	1	0	3	0	0	5	1	1	1	1	4,25	1	0	0	1,197093613
1149	2	67	2	1	4	1	0	3	0	0	3	3	1	1	1	3	1	0	0	1,371452506
1150	2	64	2	1	4	1	1	1	1	2,5	3	2	1	1	1	3,666666667	1	0	0	1,447195069
1151	2	55	1	1	2	1	0	1	1	26,41666667	3	3	4	1	0	2	1	0	0	1,058738755
1152	2	63	2	1	2	1	1	3	1	4,25	2	3	1	1	0	3	1	0	0	1,158949491
1153	2	55	1	1	2	1	0	1	1	33,33333333	4	1	1	1	1	1	1	0	0	0,993863607
1154	2	66	2	1	2	1	0	3	1	16,75	2	2	2	1	1	2	1	0	0	1,034794801
1155	2	66	2	1	3	1	0	3	0	0	4	1	3	1	1	3	1	0	0	1,021239423
1156	2	58	1	1	2	1	1	2	1	26,83333333	3	1	1	1	1	2,333333333	1	0	0	1,158949491
1157	2	54	1	1	3	1	0	1	0	0	5	1	1	1	0	3,666666667	1	1	0	0,920568859
1158	2	62	2	1	2	1	0	2	1	34,75	4	3	1	1	1	2,25	1	0	0	1,056472418
1159	2	69	2	1	4	1	0	3	0	0	4	1	1	1	0	1,666666667	1	0	1	0,928947964
1160	2	53	1	1	2	1	0	1	1	15,25	3	3	1	1	0	2	1	0	0	1,004320149
1161	2	61	2	1	2	1	0	1	1	10,08333333	2	3	1	1	0	3	1	0	0	0,907960971
1162	2	53	1	1	3	1	1	1	1	15,01	3	3	1	1	1	3,5	0			1,44083321
1163	2	50	1	2	2	1	0	1	1	32,83333333	3	1	3	1	0	4	1	1	0	1,360084867
1164	2	70	2	1	2	7	0	1	1	50,66666667	2	1	2	1	1	1	1	0	0	0,758950773
1165	2	75	2	1	3	1	1	3	0	0	3	1	1	1	1	1,666666667	0			1,021239423
1166	2	73	2	1	2	1	0	3	1	28,41666667	3	3	1	1	1	2,666666667	1	0	0	1,021239423
1167	2	58	1	1	2	1	0	1	1	39,5	2	4	3	1	0	1	1	0	0	1,158949491
1168	2	53	1	1	3	1	0	1	0	0	5	1	3	1	998	3	1	0	0	0,895089518
1169	2	66	2	1	1	1	1	1	0	0	2	2	1	1	0	3,333333333	1	1	0	1,361887516
1170	2	62	2	2	2	1	1	2	998	0	3	998	1	1	998	1	1	0	0	1,468089278
1171	2	57	1	1	2	1	0	1	1	8,416666667	2	2	1	1	0	2	1	0	0	1,524250946
1172	2	65	2	1	3	1	0	3	1	12,16666667	2	3	1	1	1	3	1	0	0	0,907960971
1173	2	55	1	1	2	1	1	2	1	35,5	3	3	1	1	1	5	1	1	0	1,39933575
1174	2	63	2	2	3	1	0	2	1	9,083333333	4	2	1	1	1	2,666666667	1	1	0	1,058408495
1175	2	58	1	1	3	1	0	1	1	5,5	4	3	1	1	1	2	1	1	0	1,182822962
1176	2	54	1	1	3	1	1	1	0	0	3	998	2	1	1	3	1	1	0	0,901560846
1177	2	52	1	1	2	1	0	1	1	32,25	3	3	1	1	1	4,666666667	0			0,811986873
1178	2	60	2	1	2	1	0	1	1	35,01	3	3	1	1	1	3,25	1	1	0	1,349042146
1179	2	63	2	1	2	1	1	3	1	21,75	4	4	1	1	0	3	1	0	0	1,437101823
1180	2	55	1	1	2	1	1	1	1	30,25	5	1	3	1	1	2	0			1,107107107
1181	2	60	2	1	2	1	0	3	1	7,166666667	3	4	1	1	1	3	1	1	0	1,174332758
1182	2	62	2	1	3	1	0	1	1	14,16666667	3	3	2	1	1	3,25				0,949441058
1183	2	59	1	1	2	1	1	1	1	34,16666667	3	1	2	1	0	2,666666667	1	0	0	1,545532623
1184	2	61	2	1	3	1	1	1	0	0	3	1	1	1	0	2,666666667	1	1	0	1,173016705
1185	2	75	2	1	4	1	0	3	0	0	2	1	2	1	0	3	1	0	0	1,333493688
1186	2	53	1	1	3	1	0	1	1	3,166666667	2	3	1	1	1	3	0			0,877934339
1187	2	51	1	1	2	0	998	1	1	36,25	1	4	1	1	1	2,75	1	0	0	1,44083321
1188	2	67	2	1	4	1	1	3	1	31,25	1	3	1	1	0	4	1	0	0	0,842674092
1189	2	66	2	1	1	1	0	3	0	0	3	1	2	1	0	3	1	0	0	1,059383377
1190	2	60	2	1	2	1	0	1	1	40,66666667	3	3	1	1	0	2,5	1	0	0	1,528323346
1191	2	59	1	1	3	1	1	3	1	2,25	4	3	1	1	1	4,333333333	1	1	0	1,556387414
1192	2	50	1	1	2	1	0	1	1	15,83333333	2	2	1	1	1	2	1	0	0	1,076178688
1193	2	55	1	2	3	1	0	1	1	9,833333333	2	3	1	1	0	3	1	0	0	1,150870387
1194	2	58	1	1	3	1	0	3	0	0	5	1	1	1	0	3,75	1	0	0	1,054212897
1195	2	57	1	1	3	1	0	1	1	6,25	2	998	1	1	1	3,666666667	1	1	0	1,158949491
1196	2	57	1	1	2	1	1	1	1	37,16666667	2	3	1	1	1	2	1	0	0	1,153918175
1197	2	63	2	1	2	1	0	1	1	28,25	2	2	1	1	0	2	1	0	0	1,358516919
1198	2	56	1	1	2	1	0	1	1	38,25	2	3	1	1	1	5	1	0	0	1,123027388
1199	2	53	1	1	2	1	0	1	1	33,01	2	3	1	1	1	2	1	0	0	1,436993938
1200	2	62	2	1	2	1	1	1	1	30,91666667	4	3	1	1	1	2,75	1	1	0	0,932935989
1201	2	64	2	1	2	1	0	3	1	25,5	3	2	3	1	1	2,333333333	1	0	0	0,949441058
1202	2	52	1	1	3	1	998	1	1	2,25	3	4	2	1	998	3	1	0	0	1,44083321
1203	2	56	1	1	2	1	1	3	1	34,5	2	4	3	1	1	3,666666667	1	0	0	1,556387414
1204	2	69	2	2	2	1	1	3	1	24,25	4	1	1	1	0	4,666666667	1	1	1	0,803175122
1205	2	70	2	1	3	1	1	3	0	0	2	1	4	1	1	3,5	1	0	0	0,930939001
1206	2	73	2	1	1	1	1	3	1	50,41666667	998	2	1	1	1	1,666666667	1	0	0	1,004502529
1207	2	54	1	1	3	1	0	1	1	0,75	2	4	1	1	1	2	1	1	0	1,154072039
1208	2	50	1	1	2	1	0	1	1	31,01	3	4	1	1	0	3	1	0	0	1,436993938
1209	2	56	1	1	3	1	1	2	1	8,583333333	2	1	1	1	0	2	1	0	0	1,123027388
1210	2	56	1	1	3	1	0	1	1	0,833333333	2	3	1	1	0	4,25	1	1	0	1,513310001
1211	2	63	2	1	2	1	0	1	1	36,58333333	2	3	1	1	998	2,666666667	1	0	0	0,949441058
1212	2	55	1	1	2	0	1	1	1	34,01	2	3	1	1	0	2	1	0	0	1,436993938
1213	2	55	1	2	3	1	0	3	0	0	3	1	1	1	1	3,2	1	0	0	1,068055068
1214	2	62	2	1	2	1	997	1	1	42,91666667	1	1	1	1	1	3,666666667	1	0	0	0,852324864
1215	2	58	1	1	4	0	0	1	0	0	3	1	2	1	998	3	1	0	0	1,173016705
1216	2	52	1	1	3	1	0	1	0	0	3	1	1	1	0	4	1	1	1	0,855983993
1217	2	60	2	1	2	1	1	1	1	39,75	3	2	1	1	0	3	1	0	0	1,173016705
1218	2	56	1	1	1	0	1	1	0	0	3	1	2	1	0	3	1	0	0	0,949441058
1219	2	53	1	1	3	1	0	1	1	3,5	2	4	1	1	0	2,5	1	0	0	0,876150711
1220	2	58	1	1	2	1	997	1	1	30,01	2	3	1	1	0	3	1	1	0	0,852324864
1221	2	57	1	1	3	1	0	1	0	0	4	1	1	1	1	2,75	1	0	0	0,949441058
1222	2	60	2	1	3	1	0	1	1	6,583333333	5	998	1	1	1	3,75	1	1	0	0,956305337
1223	2	65	2	1	2	1	0	3	1	34,08333333	4	4	1	1	1	3	1	0	0	1,513310001
1224	2	66	2	1	4	7	0	3	1	5,666666667	4	2	1	1	1	2	1	0	0	1,333767103
1225	2	59	1	1	2	1	0	1	1	37,5	2	3	1	1	0	2,666666667	1	0	0	1,059383377
1226	2	58	1	1	3	1	1	2	0	0	3	1	1	1	0	4	1	0	0	1,173016705
1227	2	65	2	1	2	1	0	3	1	47,25	3	3	1	1	0	2,5	1	0	0	0,949441058
1228	2	66	2	1	2	7	0	3	1	40,01	3	2	3	1	1	3	1	0	0	1,275234743
1229	2	54	1	1	3	1	0	1	0	0	2	2	1	1	0	3	1	0	0	0,998738098
1230	2	60	2	1	2	1	0	1	1	39,66666667	3	3	3	1	1	5	1	0	0	1,349042146
1231	2	63	2	1	4	1	0	1	1	4,5	2	4	1	1	0	2	1	1	0	0,922917237
1232	2	66	2	2	3	1	0	3	0	0	5	1	1	1	1	1,5	1	0	0	1,105374107
1233	2	55	1	1	3	1	0	3	0	0	5	1	3	1	1	5	1	1	0	0,811986873
1234	2	57	1	1	2	1	0	1	1	42,91666667	2	4	1	1	1	3	0			1,158949491
1235	2	54	1	1	2	1	1	1	1	22,25	2	2	1	1	1	2,5	1	0	0	0,895089518
1236	2	63	2	2	2	1	0	1	1	39,16666667	3	1	3	1	1	2,333333333	1	0	0	1,231767577
1237	2	66	2	1	3	1	0	3	0	0	3	1	2	1	1	1,333333333	1	0	0	1,343134595
1238	2	69	2	1	4	1	1	3	0	0	5	1	1	1	1	3	1	0	0	1,033635126
1239	2	50	1	1	2	1	0	1	1	6,833333333	2	3	1	1	1	3	1	0	0	0,993863607
1240	2	70	2	1	4	1	0	3	0	0	1	998	1	1	1	3	1	1	0	1,021239423
1241	2	62	2	1	3	7	0	1	0	0	3	3	3	1	1	3	1	0	0	1,471033797
1242	2	50	1	1	1	1	0	1	1	20,75	3	4	1	1	1	2	1	0	0	0,933060387
1243	2	65	2	1	3	1	0	3	1	22,25	3	3	2	1	0	3	1	0	0	1,513310001
1244	2	51	1	1	3	1	0	1	0	0	3	1	3	1	0	3	1	0	0	1,426971838
1245	2	52	1	1	3	1	0	1	1	18,16666667	2	3	1	1	1	3	1	0	0	1,389576292
1246	2	60	2	1	4	1	1	3	0	0	4	1	3	1	0	3	1	0	0	1,174332758
1247	2	75	2	1	2	1	1	3	1	55,75	5	1	3	1	998	4	1	0	0	1,197093613
1248	2	58	1	1	4	1	998	1	0	0	3	1	1	1	998	3	1	0	0	1,502755646
1249	2	57	1	3	3	1	1	2	1	5,5	4	2	1	1	1	3	1	0	0	1,560184899
1250	2	75	2	2	4	1	0	3	1	6,666666667	3	2	1	1	0	3	1	0	0	0,901159509
1251	2	53	1	2	3	1	1	1	1	5,01	2	1	3	1	0	2	1	1	0	1,132220043
1252	2	70	2	2	3	1	1	3	1	20,41666667	3	3	1	1	0	2,2	1	0	0	1,11759284
1253	2	69	2	2	3	1	1	3	1	24,08333333	3	3	1	1	0	3,333333333	1	0	0	0,879137766
1254	2	75	2	3	3	1	1	3	0	0	3	1	2	1	0	2	1	0	0	1,150324692
1255	2	51	1	3	2	1	0	1	1	15,01	1	4	1	1	0	2	1	0	0	1,238322067
1256	2	72	2	3	2	1	0	3	0	0	2	2	1	1	0	2,666666667	1	0	0	0,948203842
1257	2	51	1	2	3	1	0	1	1	2,416666667	2	3	1	1	0	3	1	0	0	0,964133272
1258	2	68	2	3	2	1	0	3	0	0	4	1	1	1	998	2,5	1	0	0	1,157439265
1259	2	69	2	2	3	1	1	3	0	0	2	1	1	1	0	3,333333333	1	0	0	0,903567172
1260	2	72	2	3	2	1	0	3	1	44,5	3	1	1	1	1	3,5	0			0,957610845
1261	2	58	1	2	2	1	0	1	1	39,25	4	1	3	1	1	2,5	1	0	0	1,309111036
1262	2	50	1	3	2	1	0	1	1	31,16666667	2	4	1	1	0	4	1	0	0	1,456599002
1263	2	50	1	2	2	1	1	1	1	17,83333333	3	4	1	1	1	2,5	1	0	0	0,859301656
1264	2	50	1	2	2	1	0	2	1	20,58333333	5	5	3	1	1	1,5	1	0	0	1,062842264
1265	2	54	1	2	2	1	0	1	1	20,33333333	2	3	2	1	1	3	1	0	0	0,868342457
1266	2	51	1	2	3	1	0	1	0	0	2	3	1	1	0	3	1	0	0	1,161254022
1267	2	56	1	3	3	1	0	1	1	8,25	3	998	2	1	0	2	1	0	0	1,238322067
1268	2	70	2	2	3	1	0	3	1	30,33333333	4	1	2	1	1	2,25	1	1	1	1,003873067
1269	2	70	2	2	2	1	1	3	1	46,75	2	998	2	1	0	3	0			0,803175122
1270	2	56	1	2	2	1	0	1	1	23,16666667	3	998	1	1	0	2	1	0	0	1,149286918
1271	2	70	2	2	3	1	0	3	0	0	3	3	1	1	0	2	1	0	0	1,440191811
1272	2	72	2	2	2	1	1	3	1	54,66666667	4	1	3	1	1	3,75	1	1	0	1,105374107
1273	2	68	2	3	4	1	1	2	0	0	3	1	1	1	998	2	1	1	0	0,906777807
1274	2	71	2	3	2	1	0	3	1	46,41666667	3	1	1	1	0	2,333333333	1	0	0	0,931720281
1275	2	68	2	2	3	1	0	1	1	4,5	1	1	1	1	1	2	1	0	0	0,995550404
1276	2	52	1	2	3	1	0	1	0	0	2	1	1	1	0	3,5	1	0	0	1,06512028
1277	2	51	1	2	2	1	1	1	1	33,25	3	2	1	1	1	1,75	1	0	0	0,984460527
1278	2	70	2	3	2	1	0	3	1	47,25	2	3	1	1	0	3	1	0	0	1,356746636
1279	2	75	2	2	4	7	0	3	0	0	2	1	3	1	0	2	1	0	0	1,280177358
1280	2	70	2	2	3	1	0	1	1	10,75	2	3	1	1	0	3	1	0	0	1,271248952
1281	2	51	1	2	2	1	0	1	1	12,25	2	4	1	1	1	2,666666667	1	0	0	0,859301656
1282	2	67	2	3	3	1	0	1	0	0	2	1	2	1	0	2	1	0	0	1,157439265
1283	2	66	2	3	2	1	0	3	1	45,01	2	1	2	1	0	3	1	0	0	1,44530923
1284	2	51	1	2	2	1	0	1	1	30,33333333	3	3	1	1	1	3	1	0	0	0,984460527
1285	2	68	2	2	4	1	0	1	0	0	3	1	1	1	0	2,5	1	0	0	0,932645028
1286	2	73	2	2	2	7	1	3	1	48,33333333	3	1	3	1	998	2	1	0	0	1,058267449
1287	2	69	2	3	2	1	0	3	1	46,83333333	3	1	2	1	1	3	1	0	0	1,31351534
1288	2	71	2	3	3	1	0	3	0	0	2	1	2	1	0	2,666666667	1	0	0	1,152414505
1289	2	66	2	3	4	1	1	1	1	23,33333333	2	4	1	1	1	2	1	0	0	1,157439265
1290	2	58	1	2	2	1	1	1	1	18,16666667	2	4	1	1	1	3				1,23938586
1291	2	74	2	2	2	1	1	3	1	53,01	3	1	2	1	0	3	1	0	0	0,901159509
1292	2	50	1	2	3	1	0	1	0	0	4	2	2	1	0	2,75	1	0	0	0,984460527
1293	2	74	2	2	3	7	1	3	998	0	3	1	1	1	998		1	1	0	0,855602945
1294	2	72	2	2	2	1	0	3	1	50,08333333	2	3	1	1	1	3	1	0	0	1,074219576
1295	2	56	1	3	2	1	0	1	1	32,66666667	2	3	1	1	1	3	1	0	0	1,539698516
1296	2	64	2	2	2	1	0	3	1	34,5	3	1	1	1	0	2	1	0	0	1,309111036
1297	2	52	1	3	3	1	0	1	1	3,083333333	4	3	1	1	1	3	1	0	0	1,230710322
1298	2	52	1	2	1	1	1	1	1	33,58333333	4	3	1	1	1	3,25	1	1	0	0,868342457
1299	2	51	1	1	2	1	0	1	1	13,75	3	2	1	1	1	2,5	1	0	0	1,280747493
1300	2	70	2	2	2	1	0	3	1	48,33333333	2	3	1	1	0	3	1	0	0	0,877543519
1301	2	57	1	2	2	1	0	1	1	27,41666667	2	3	1	1	0	2,5	0			1,309111036
1302	2	69	2	2	3	1	0	1	1	22,66666667	2	2	2	1	0	2	1	0	0	1,092118086
1303	2	53	1	3	2	1	0	1	1	30,16666667	2	3	2	1	0	3	1	1	0	0,995021983
1304	2	73	2	2	2	1	1	3	1	50,41666667	3	1	1	1	998		1	0	0	0,998293502
1305	2	73	2	2	2	1	0	3	1	52,5	2	3	1	1	0	1	1	0	0	0,803175122
1306	2	67	2	3	3	1	0	3	0	0	3	1	1	1	1	3,75	1	1	0	1,138470219
1307	2	67	2	2	2	1	0	3	1	44,08333333	1	4	1	1	0	2	1	0	0	0,877543519
1308	2	50	1	3	2	1	1	2	1	21,25	3	3	2	1	0	2,75	1	1	0	1,138263515
1309	2	69	2	2	3	1	0	1	0	0	4	1	1	1	1	3	1	0	0	0,901159509
1310	2	54	1	3	3	1	0	1	1	2,25	1	4	1	1	0	2	1	0	0	1,466829183
1311	2	68	2	2	2	1	0	3	1	46,41666667	3	1	3	1	1	2,5	1	0	0	0,998293502
1312	2	61	2	3	2	1	0	1	1	38,25	3	4	1	1	0	3	1	1	0	1,775424827
1313	2	72	2	2	4	1	1	3	0	0	2	1	1	1	1	1	1	0	0	1,293646236
1314	2	57	1	2	3	1	0	1	0	0	3	3	1	1	1	3	1	0	0	0,788454201
1315	2	53	1	3	3	1	0	1	0	0	2	1	1	1	1	3	1	1	0	1,238322067
1316	2	69	2	2	2	1	1	3	1	40,01	2	1	1	1	1	2,6	1	0	0	0,811625411
1317	2	66	2	2	2	7	1	1	1	30,83333333	2	3	1	1	0	2	1	0	0	0,92015906
1318	2	67	2	3	2	1	1	3	1	50,01	3	3	1	1	0	2,5	1	1	0	0,931720281
1319	2	73	2	3	2	1	0	3	1	46,91666667	3	3	1	1	1	3	1	0	0	1,052839153
1320	2	53	1	3	2	1	1	1	1	37,01	2	2	1	1	1	1	1	0	0	1,456599002
1321	2	51	1	3	1	1	0	1	0	0	1	2	1	1	0	3,333333333	1	0	0	1,238322067
1322	2	67	2	2	2	1	0	1	1	15,01	2	3	3	1	0	2,5	1	0	0	0,952984039
1323	2	63	2	3	2	1	0	1	1	41,33333333	2	3	2	1	998	2	1	0	0	1,560184899
1324	2	52	1	2	2	1	0	1	1	11,91666667	1	1	3	1	0	3	1	0	0	0,964133272
1325	2	71	2	3	2	1	1	3	1	9,25	2	3	1	1	1	2,666666667	1	0	0	1,482371882
1326	2	58	1	1	3	1	0	1	1	9,25	3	2	1	1	1	2,333333333	1	1	0	1,174332758
1327	2	61	2	3	4	1	0	1	1	17,01	4	2	1	1	0	3,666666667	1	0	0	1,667137247
1328	2	66	2	2	2	1	0	3	1	42,33333333	3	2	2	1	1	3	1	1	0	0,86969675
1329	2	57	1	2	3	1	0	1	0	0	2	1	1	1	1	2,25	1	0	0	1,231767577
1330	2	56	1	2	3	1	0	1	0	0	3	1	1	1	1	3	1	0	0	1,12738007
1331	2	70	2	2	2	1	1	3	1	48,5	1	2	1	1	0	3	1	0	0	0,86969675
1332	2	53	1	2	2	1	1	1	1	10,83333333	3	3	1	1	0	2	1	0	0	1,182618553
1333	2	70	2	2	2	1	0	3	1	21,01	2	3	1	1	0	3	1	0	0	1,440191811
1334	2	74	2	2	4	1	1	3	0	0	4	1	1	1	998	2,5	1	1	0	1,284623893
1335	2	70	2	2	2	1	0	3	1	43,91666667	3	1	1	1	1	2	1	0	0	1,486538881
1336	2	53	1	3	3	1	0	1	1	7,833333333	3	3	1	1	1	3	1	0	0	1,228209988
1337	2	71	2	2	2	1	1	3	1	50,08333333	2	1	1	1	1	3	1	1	0	1,386135878
1338	2	59	1	2	3	1	0	2	0	0	2	3	1	1	0	1,666666667	1	0	0	1,23938586
1339	2	51	1	3	3	1	0	1	0	0	2	1	1	1	1	1	1	0	0	1,024529473
1340	2	54	1	2	2	1	1	2	1	32,75	1	4	1	1	0	2,5	1	0	0	1,488718884
1341	2	54	1	2	2	1	0	1	1	31,66666667	3	3	1	1	1	3,5	1	0	0	0,964133272
1342	2	51	1	3	2	7	1	1	1	17,01	1	998	4	1	1	1,666666667	1	0	0	1,574900191
1343	2	51	1	3	3	1	1	1	0	0	2	1	1	1	0	2,75	1	0	0	1,021799492
1344	2	70	2	2	3	1	1	3	0	0	5	1	2	1	0	2	1	0	1	1,271248952
1345	2	50	1	3	2	1	0	1	1	30,16666667	2	2	2	1	1	3	1	0	0	1,58596124
1346	2	73	2	2	3	1	0	3	0	0	2	1	1	1	1	3	1	0	0	0,894691062
1347	2	68	2	1	2	1	0	3	1	49,66666667	3	3	1	1	1	2,6	1	0	0	0,842674092
1348	2	71	2	2	2	1	1	3	1	52,66666667	3	3	1	1	1	3	1	0	0	0,995550404
1349	2	53	1	2	2	1	0	1	1	26,16666667	3	2	2	1	1	2	1	0	0	1,149286918
1350	2	70	2	3	2	7	0	1	1	43,08333333	2	2	1	1	1	3	1	0	0	1,052839153
1351	2	52	1	2	1	1	0	1	0	0	3	1	1	1	1	3	1	0	0	1,16843619
1352	2	70	2	2	4	1	1	1	0	0	3	1	1	1	1	2,333333333	1	0	0	1,284623893
1353	2	53	1	2	2	1	1	1	1	1,166666667	2	1	1	1	998	3	1	0	0	1,16843619
1354	2	55	1	2	2	1	0	3	1	25,16666667	1	3	1	1	1	3,5	1	0	0	0,859301656
1355	2	67	2	3	4	1	1	3	0	0	1	1	1	1	0	3	1	0	0	0,975195119
1356	2	68	2	3	2	1	1	3	1	48,08333333	4	2	1	1	1	3	0			0,906777807
1357	2	70	2	2	2	1	0	3	1	31,66666667	2	2	1	1	0	3	1	0	0	0,995550404
1358	2	56	1	2	3	1	0	2	0	0	3	1	1	1	1	2,5	1	0	0	1,231767577
1359	2	67	2	2	2	1	0	3	1	39,75	1	3	1	1	0	3	1	0	0	1,105374107
1360	2	66	2	2	3	1	0	3	1	2,25	3	3	1	1	0	2,5	1	0	0	1,430147409
1361	2	54	1	2	3	1	0	1	0	0	2	1	1	1	1	1,333333333	1	0	0	1,234169891
1362	2	74	2	2	2	1	1	3	1	53,83333333	2	1	1	1	1	2,25	1	1	0	1,386205893
1363	2	52	1	2	1	1	1	1	0	0	3	1	1	1	1	1,333333333	1	0	0	1,06512028
1364	2	54	1	2	2	1	0	2	1	18,01	2	1	1	1	1	2,6	1	0	0	1,149286918
1365	2	51	1	2	3	1	1	1	1	2,583333333	2	3	1	1	0	3	1	0	0	1,558183737
1366	2	74	2	2	4	1	0	3	0	0	3	1	3	1	1	3,666666667	1	0	0	0,998293502
1367	2	51	1	2	3	0	1	1	1	4,333333333	3	3	1	1	1	2,4	1	0	0	0,936959557
1368	2	70	2	2	4	1	0	3	0	0	3	1	1	1	1	1,75	1	0	0	1,074219576
1369	2	66	2	2	2	1	0	3	1	45,75	1	2	1	1	1	2,75	1	0	0	0,998293502
1370	2	66	2	3	2	0	0	1	1	25,25	2	4	1	1	0	3	1	1	0	1,005598794
1371	2	58	1	2	2	1	0	1	1	37,08333333	1	3	1	1	1	2,25	0			1,12738007
1372	2	70	2	2	4	1	0	3	0	0	2	1	1	1	0	3,666666667	1	0	0	0,99342118
1373	2	64	2	2	2	1	0	1	1	35,08333333	4	1	1	1	1	4,666666667	1	0	0	1,686992728
1374	2	72	2	2	3	1	0	3	1	29,83333333	4	1	1	1	0	3	1	1	0	0,901159509
1375	2	59	1	3	2	1	0	1	1	37,16666667	1	3	1	1	1	3	1	0	0	0,965997045
1376	2	73	2	2	1	1	1	3	0	0	3	1	3	1	1	2	1	0	0	0,998293502
1377	2	75	2	2	2	1	1	3	1	45,08333333	2	4	2	1	1	3	1	0	0	0,99342118
1378	2	68	2	2	2	1	1	3	1	48,83333333	2	1	1	1	1	2	1	0	0	1,354230624
1379	2	56	1	2	3	1	0	1	1	7,25	2	4	1	1	1	2,333333333	1	0	0	1,452804175
1380	2	59	1	2	4	1	0	1	0	0	2	1	1	1	1	3,2	1	0	0	1,025409606
1381	2	68	2	2	2	1	0	3	1	46,83333333	3	3	1	1	1	2,5	1	0	0	0,932645028
1382	2	56	1	2	3	1	1	1	0	0	2	1	1	1	1	3,25	1	0	0	1,23938586
1383	2	74	2	3	4	1	1	3	0	0	2	3	1	1	0	2	1	0	0	0,906777807
1384	2	71	2	3	2	1	1	2	1	43,01	2	2	1	1	1	1	1	0	0	1,511338008
1385	2	63	2	2	3	0	0	1	0	0	2	1	1	1	1	2,25	0			0,970977594
1386	2	68	2	2	2	1	0	3	1	48,01	4	4	1	1	0	2	1	0	0	1,114614881
1387	2	69	2	2	3	1	0	3	0	0	1	1	3	1	0	3	1	0	0	0,877543519
1388	2	61	2	2	2	1	1	1	1	10,01	3	3	3	1	1	3	1	0	0	1,231767577
1389	2	62	2	3	2	1	1	1	0	0	5	1	1	1	1	3	1	1	0	1,715487584
1390	2	75	2	2	3	1	0	3	0	0	4	1	1	1	0	2,666666667	1	0	1	0,877543519
1391	2	70	2	2	4	1	0	3	0	0	2	1	1	1	0	3	1	0	0	0,99342118
1392	2	67	2	2	4	1	0	3	0	0	4	2	1	1	1	2,75	1	0	0	0,99342118
1393	2	66	2	2	3	1	0	2	0	0	2	1	1	1	998	4,75	1	1	0	0,901159509
1394	2	73	2	2	2	1	0	3	1	44,83333333	4	1	1	1	1	3	1	0	0	0,932645028
1395	2	69	2	2	3	1	1	3	1	12,08333333	2	1	1	1	0	2,666666667	1	0	0	1,092118086
1396	2	72	2	2	4	1	0	3	0	0	3	2	4	1	1	3	1	0	0	1,092118086
1397	2	56	1	3	2	1	0	2	1	7,25	2	2	1	1	1	2	1	0	0	1,732151551
1398	2	68	2	2	4	1	0	3	0	0	2	1	1	1	0	3	1	1	0	1,138114808
1399	2	67	2	2	2	1	0	1	1	52,01	2	3	2	1	0	2,666666667	1	0	0	1,280177358
1400	2	66	2	3	3	1	0	3	0	0	3	1	1	1	0	3	1	1	0	1,206187118
1401	2	73	2	2	3	1	0	3	0	0	2	1	1	1	998	1				1,092118086
1402	2	65	2	3	2	1	0	1	1	21,25	3	4	1	1	1	3	1	0	0	1,305441396
1403	2	66	2	2	3	1	0	3	0	0	4	1	1	1	998	2,5	1	0	0	0,903567172
1404	2	72	2	2	2	1	0	3	1	24,75	3	3	1	1	0	1,333333333	1	0	0	1,297210694
1405	2	67	2	2	3	1	0	1	1	14,41666667	3	1	4	1	1	1	1	0	0	0,86969675
1406	2	70	2	3	3	1	1	1	1	20,01	1	2	3	1	0	1,666666667	1	1	0	0,860169913
1407	2	57	1	2	3	1	0	2	0	0	2	1	1	1	1	3	1	0	0	1,044238845
1408	2	66	2	2	1	1	0	1	0	0	4	1	1	1	1	3	1	0	0	0,877543519
1409	2	74	2	2	2	1	1	3	1	56,33333333	4	2	1	1	1	3	1	1	0	0,99342118
1410	2	70	2	2	2	1	0	3	1	51,58333333	4	1	1	1	0	3,5	1	1	0	0,99342118
1411	2	60	2	2	3	1	0	2	0	0	3	1	1	1	1	4,333333333	1	0	0	1,23938586
1412	2	66	2	3	3	997	0	3	0	0	2	998	1	1	998	2	1	1	0	0,957610845
1413	2	66	2	2	3	1	1	3	0	0	2	1	1	1	1	1	1	0	0	1,436354248
1414	2	64	2	2	2	1	0	1	1	19,5	2	2	1	1	0	2	1	0	0	1,23938586
1415	2	70	2	2	4	1	1	3	1	5,833333333	2	3	2	1	0	2,666666667	1	0	0	0,86969675
1416	2	66	2	3	4	1	0	1	0	0	3	1	1	1	1	3,25	1	1	0	0,906777807
1417	2	56	1	2	2	1	0	2	1	33,41666667	2	4	1	1	998	3	1	0	0	1,44267181
1418	2	70	2	3	3	1	0	3	1	20,41666667	4	1	1	1	1	3	1	0	0	1,055095729
1419	2	68	2	2	4	1	1	3	0	0	2	1	1	1	0	3	1	0	0	1,271248952
1420	2	69	2	1	2	1	0	3	1	48,75	4	3	1	1	0	2	1	1	0	1,296175406
1421	2	51	1	2	2	1	1	1	1	5,166666667	1	4	1	1	1	3	1	0	0	1,06512028
1422	2	75	2	2	4	1	0	3	0	0	1	1	2	1	0	2,666666667	1	0	0	0,811625411
1423	2	59	1	2	3	1	0	2	1	16,5	3	1	2	1	0	1,5	1	0	0	1,23938586
1424	2	57	1	3	2	1	0	1	1	15,66666667	3	998	1	1	1	2	1	0	0	1,528960119
1425	2	56	1	1	3	1	0	1	0	0	3	2	2	1	0	3	1	0	0	1,139955694
1426	2	69	2	2	2	1	998	3	1	44,83333333	3	998	2	1	0	5	1	1	0	1,280177358
1427	2	71	2	2	4	1	0	3	0	0	4	1	1	1	1	3	1	0	0	1,280177358
1428	2	75	2	2	2	1	1	3	1	20,41666667	3	1	1	1	0	2,666666667	1	0	0	1,003873067
1429	2	68	2	3	2	1	1	3	1	36,01	2	3	1	1	0	2	1	0	0	1,19481032
1430	2	66	2	2	2	1	1	3	1	50,08333333	2	3	1	1	1	2,333333333	1	0	0	1,436354248
1431	2	66	2	3	2	1	0	3	1	35,66666667	2	2	1	1	0	2,5	1	0	0	0,955059176
1432	2	63	2	2	4	0	0	2	1	15,01	3	3	1	1	0	1,333333333	1	1	0	1,058408495
1433	2	66	2	3	3	1	0	1	0	0	2	1	3	1	0	3	1	1	1	1,157439265
1434	2	72	2	2	2	1	0	3	1	29,58333333	2	998	2	1	0	3	1	1	1	0,938866977
1435	2	75	2	3	2	1	0	3	1	51,5	3	3	1	1	0	2	1	0	0	1,171488148
1436	2	67	2	3	3	1	0	3	0	0	3	1	2	1	1	2,333333333	1	0	0	1,365210433
1437	2	68	2	2	2	1	1	3	1	47,01	3	1	1	1	1	3	1	1	0	0,901159509
1438	2	67	2	2	2	1	1	3	1	51,16666667	2	3	1	1	1	3,5	1	1	0	1,114614881
1439	2	51	1	2	2	1	0	1	1	24,01	2	3	1	1	0	2,666666667	1	0	0	1,369637197
1440	2	66	2	2	2	1	1	3	1	44,91666667	2	1	1	1	0	2	1	0	0	0,901159509
1441	2	72	2	2	2	1	1	3	1	55,01	3	3	2	1	0	2,5	1	0	0	1,075699618
1442	2	67	2	2	2	1	1	3	1	44,16666667	2	998	2	1	0	2,666666667	1	0	0	1,105374107
1443	2	70	2	3	2	1	0	3	1	55,01	3	998	3	1	0	3	1	0	0	1,052839153
1444	2	74	2	2	3	1	1	3	1	21,91666667	2	2	1	1	0	2	1	0	0	0,855602945
1445	2	70	2	2	2	1	0	3	1	49,41666667	3	2	1	1	0	2	1	1	0	1,075699618
1446	2	56	1	1	2	1	0	1	1	12,01	1	3	1	1	0	3	1	1	0	1,366991759
1447	2	59	1	2	1	1	0	1	0	0	2	2	3	1	0	3,5	1	0	0	1,058408495
1448	2	60	2	2	2	1	0	1	1	20,5	3	2	1	1	0	3	1	0	0	1,058408495
1449	2	69	2	2	2	1	0	3	1	48,41666667	4	1	1	1	1	2,8	1	0	0	0,932645028
1450	2	52	1	2	3	0	0	1	0	0	4	3	1	1	1	4,333333333	1	0	0	1,074024537
1451	2	58	1	2	2	1	0	1	1	12,75	2	4	1	1	0	1	1	0	0	1,457850309
1452	2	68	2	2	2	1	0	1	1	49,66666667	2	4	1	1	0	2,6	1	0	0	0,803175122
1453	2	54	1	2	3	1	997	1	1	9,5	2	3	1	1	0	2	1	0	1	1,195691141
1454	2	61	2	1	3	1	1	1	0	0	4	1	1	1	1	2	1	0	0	1,376592598
1455	2	67	2	2	3	1	1	3	0	0	3	1	1	1	0	3,333333333	1	1	0	0,901159509
1456	2	67	2	2	2	1	0	3	1	45,5	3	1	1	1	0	1	1	0	0	0,995550404
1457	2	70	2	2	3	0	0	1	0	0	4	1	1	1	0	1	1	0	1	1,092118086
1458	2	55	1	2	2	1	998	1	1	14,16666667	2	1	1	1	0	4,5	1	1	0	1,525697354
1459	2	65	2	2	2	1	0	1	1	35,41666667	3	4	1	1	1	3	1	0	0	1,23938586
1460	2	62	2	2	2	1	1	1	1	3,416666667	1	4	1	1	0	2	1	0	0	1,291585057
1461	2	67	2	2	4	1	0	1	0	0	3	1	1	1	1	2,666666667	1	0	0	1,006639097
1462	2	63	2	2	3	1	1	1	0	0	3	2	1	1	1	3	1	0	0	1,536843229
1463	2	69	2	1	3	1	0	3	1	20,01	2	1	1	1	0	3	1	0	0	0,820590784
1464	2	61	2	2	2	1	0	1	1	37,41666667	2	3	1	1	1	3	1	0	0	1,231767577
1465	2	75	2	2	4	1	1	3	0	0	3	1	1	1	1	5	1	1	0	1,075699618
1466	2	64	2	2	2	1	0	1	1	47,41666667	2	4	1	1	0	2	0			1,590207393
1467	2	62	2	1	2	1	0	1	1	42,33333333	3	998	1	1	1	1	1	0	0	1,158949491
1468	2	69	2	1	2	1	0	3	1	34,5	3	3	1	1	0	3	1	0	0	1,012900031
1469	2	64	2	1	2	0	0	1	1	32,08333333	2	3	1	1	1	2,25	1	0	0	1,173016705
1470	2	61	2	1	3	1	1	1	0	0	2	2	1	1	0	2	1	0	0	1,158949491
1471	2	64	2	1	3	1	1	2	0	0	3	1	1	1	0	2,75	1	1	0	0,861292262
1472	2	66	2	1	2	1	0	3	1	7,25	3	1	2	1	0	3	1	0	0	1,078692151
1473	2	73	2	1	4	1	1	3	0	0	2	1	3	1	1	2	1	1	0	1,361887516
1474	2	50	1	1	2	1	0	2	1	11,5	4	2	1	1	1	3,25	1	1	0	1,107107107
1475	2	70	2	1	3	1	1	3	0	0	2	1	1	1	0	3	1	0	0	1,197093613
1476	2	63	2	1	2	1	0	1	1	13,41666667	2	3	1	1	0	3	1	0	0	0,956305337
1477	2	69	2	1	2	1	0	1	1	40,01	5	1	1	1	0	1	1	0	0	1,033635126
1478	2	65	2	2	2	1	0	1	1	46,01	1	1	1	1	1	2,75	1	1	0	1,587323677
1479	2	69	2	1	2	1	0	3	1	43,41666667	3	1	1	1	0	2	1	0	0	0,758950773
1480	2	50	1	1	2	1	0	2	1	8,416666667	2	3	1	1	1	2,666666667	1	0	0	1,44083321
1481	2	66	2	1	2	1	1	3	1	48,5	3	998	1	1	1	3	1	0	0	0,800074157
1482	2	69	2	1	2	7	0	3	1	55,91666667	2	1	5	1	998		1	0	0	0,75104891
1483	2	58	1	1	2	7	998	1	1	36,01	1	2	1	1	0	3	1	1	0	1,363235557
1484	2	57	1	1	3	1	0	3	1	7,01	3	2	1	1	1	3	1	0	1	1,376592598
1485	2	61	2	1	3	1	1	1	0	0	2	3	1	1	1	2,5	1	0	0	1,182822962
1486	2	52	1	1	3	1	1	3	1	6,25	4	4	3	1	998	1				1,092604468
1487	2	55	1	1	4	1	0	1	0	0	1	1	1	1	0	2,333333333	1	1	0	1,294222369
1488	2	53	1	1	3	1	0	1	0	0	5	2	1	1	1	4,666666667				1,271815111
1489	2	59	1	1	2	1	0	1	1	9,5	2	3	2	1	0	2,666666667	1	0	0	1,476631764
1490	2	51	1	1	2	1	0	1	1	11,01	2	998	1	1	0	3	1	0	0	1,377151058
1491	2	54	1	1	4	1	0	1	0	0	2	1	3	1	998					0,901560846
1492	2	55	1	1	4	1	0	1	0	0	2	3	1	1	0	1	1	0	0	1,271815111
1493	2	57	1	1	2	1	0	3	1	38,58333333	3	2	1	1	1	4,25	1	1	0	1,471033797
1494	2	60	2	1	2	1	0	2	1	27,91666667	2	3	2	1	1	3,5	1	0	0	1,358516919
1495	2	65	2	1	2	1	0	3	1	42,83333333	3	1	1	1	0	1,5	1	0	0	1,556387414
1496	2	53	1	1	3	1	0	1	1	3,25	1	4	1	1	1	2,333333333	1	0	0	1,48720092
1497	2	54	1	1	3	1	0	1	0	0	2	1	1	1	1	4,2	1	0	0	1,297788415
1498	2	67	2	1	3	1	1	3	0	0	4	1	1	1	1	1,75	1	0	0	1,021239423
1499	2	61	2	2	3	1	1	1	0	0	2	1	1	1	1	3	1	0	0	0,873353785
1500	2	64	2	1	3	1	0	1	0	0	3	1	2	1	1	1	1	0	0	0,881665111
1501	2	59	1	1	3	1	0	1	0	0	2	1	1	1	1	3	1	1	0	0,881665111
1502	2	74	2	1	4	1	0	3	0	0	4	1	3	1	0	1	1	0	0	1,032026552
1503	2	50	1	3	3	1	0	1	0	0	1	3	1	1	1	3	1	0	0	0,99748801
1504	2	65	2	2	2	1	0	3	1	47,5	3	2	4	1	998		1	0	0	1,02819672
1505	2	74	2	3	4	1	1	3	0	0	4	1	3	1	0	1,666666667	1	0	0	1,07357197
1506	2	55	1	2	2	1	0	1	1	39,58333333	3	2	1	1	1	3	1	0	0	0,953627716
1507	2	73	2	2	3	1	0	3	0	0	4	1	1	1	1	1	1	0	0	0,943918038
1508	2	61	2	1	4	1	1	3	0	0	2	1	1	1	1	4,25	1	0	0	0,881665111
1509	2	73	2	2	4	1	0	3	0	0	3	1	1	1	1	1,2	1	1	0	1,022297791
1510	2	74	2	1	2	7	1	3	1	55,16666667	3	2	2	1	1	3,666666667	1	1	0	1,159053494
1511	2	57	1	3	2	1	0	1	1	20,41666667	1	2	1	1	0	2,666666667	1	0	0	0,917157556
1512	2	52	1	2	3	0	0	1	0	0	3	1	2	1	1	2	1	1	0	1,06675958
1513	2	70	2	2	2	1	1	3	1	50,5	3	1	1	1	1	1	1	0	0	0,943918038
1514	2	65	2	1	4	1	1	3	0	0	3	1	2	1	1	1	1	0	0	0,881665111
1515	2	62	2	1	4	1	0	2	0	0	3	1	1	1	1	2	1	0	0	0,954875592
1516	2	74	2	3	4	1	1	1	0	0	3	1	1	1	1	1	1	0	0	0,991261017
1517	2	74	2	2	2	1	998	3	1	50,5	2	2	1	1	0	3	1	0	0	0,943918038
1518	2	73	2	1	4	1	1	3	0	0	3	1	1	1	1		1	0	0	0,952900894
1519	2	75	2	2	4	1	0	3	0	0	3	1	1	1	998	1	1	0	0	1,022297791
1520	2	66	2	2	1	1	0	3	0	0	3	1	1	1	0	3	1	1	0	0,943918038
1521	2	56	1	2	3	1	0	1	1	14,75	2	4	1	1	0	3	1	0	0	0,873353785
1522	2	51	1	3	2	1	0	1	1	22,58333333	2	3	1	1	1	3	1	0	0	0,99748801
1523	2	69	2	1	1	1	1	3	0	0	3	1	1	1	1	2,333333333	1	0	0	0,952900894
1524	2	72	2	2	2	1	0	3	1	49,16666667	4	2	1	1	0	3	1	1	1	1,056423746
1525	2	52	1	2	2	1	0	1	1	26,5	2	2	1	1	1	2,5	1	1	0	0,957824823
1526	2	74	2	3	4	1	0	3	0	0	3	1	1	1	1	2	1	0	0	1,109409541
1527	2	50	1	3	2	1	0	1	1	23,83333333	3	4	3	1	0	2	1	0	0	0,921010427
1528	2	72	2	3	4	1	1	3	0	0	3	1	1	1	0	3	1	0	0	1,102974586
1529	2	59	1	3	3	1	1	1	0	0	2	1	1	1	1	2	1	0	0	1,019941522
1530	2	73	2	2	2	1	0	3	1	53,33333333	1	3	2	1	1	3	1	0	0	0,982491675
1531	2	71	2	1	2	1	1	3	1	55,16666667	4	3	1	1	1	2	1	0	0	0,90283192
1532	2	53	1	2	4	1	0	1	0	0	2	1	1	1	1	2,666666667	1	0	0	0,975861723
1533	2	70	2	2	3	1	0	3	0	0	3	1	1	1	0	3				0,943918038
1534	2	71	2	1	2	1	1	3	1	52,25	2	1	2	1	1	1	1	0	0	0,916840049
1535	2	73	2	2	2	1	0	3	1	56,33333333	3	3	1	1	0	2,333333333	1	0	0	0,943918038
1536	2	65	2	1	3	1	0	3	0	0	4	1	1	1	0	2,666666667	1	1	0	0,881665111
1537	2	55	1	3	2	1	1	1	1	27,08333333	3	3	1	1	1	2,25	1	1	0	0,958647935
1538	2	58	1	3	2	1	0	1	1	38,16666667	3	4	1	1	1	3	1	1	0	0,954637614
1539	2	56	1	3	2	1	1	1	1	28,66666667	3	3	3	1	0	2	1	0	0	0,917157556
1540	2	59	1	2	2	1	0	1	1	40,08333333	3	2	1	1	0	2,5	1	0	0	0,971228752
1541	2	65	2	3	4	1	0	3	0	0	2	2	1	1	0	2,5	1	0	0	0,997268285
1542	2	62	2	2	4	1	0	3	0	0	3	1	1	1	1	3	1	0	0	1,161609791
1543	2	55	1	2	2	1	1	1	1	35,01	2	1	2	1	1	5	1	0	0	0,97530877
1544	2	74	2	2	4	1	1	3	0	0	3	1	1	1	1		1	0	0	1,050296127
1545	2	50	1	3	3	1	0	1	0	0	3	1	1	1	1	4	1	0	0	0,92419684
1546	2	65	2	1	4	1	0	3	1	9,833333333	3	2	1	1	1	3	1	1	0	0,90444211
1547	2	51	1	1	3	1	0	1	0	0	3	4	1	1	1	4,5	0			0,898728946
1548	2	58	1	3	2	1	1	1	1	37,08333333	2	3	2	1	0	3	1	0	0	1,026473679
1549	2	71	2	1	4	1	1	3	0	0	2	1	1	1	1	2,5	1	1	0	1,06647727
1550	2	75	2	1	3	1	0	3	0	0	3	1	1	1	1	3	1	0	0	1,172603407
1551	2	68	2	1	2	1	0	3	1	50,33333333	2	1	3	1	1	1,5	1	0	0	1,013956946
1552	2	54	1	1	2	1	0	1	1	30,16666667	3	3	3	1	0	2,5	0			0,958886912
1553	2	71	2	1	4	1	1	3	0	0	4	1	1	1	1	3	1	0	0	1,272455826
1554	2	52	1	3	2	1	0	1	1	26,83333333	2	2	1	1	1	3	1	1	0	1,005865308
1555	2	74	2	2	3	1	0	3	0	0	4	1	2	1	998	5	1	0	0	1,049700996
1556	2	66	2	2	4	1	0	3	0	0	2	1	1	1	1	2	1	0	0	0,874815098
1557	2	65	2	2	4	1	1	3	0	0	3	1	5	1	1	4				0,945874121
1558	2	75	2	1	3	1	1	3	0	0	4	1	2	1	1	3	0			1,059690542
1559	2	75	2	1	4	1	1	3	0	0	4	1	1	1	1	2,333333333	1	0	0	0,952900894
1560	2	52	1	1	2	1	0	1	1	30,25	2	2	1	1	1	3	1	1	0	0,966940023
1561	2	59	1	2	2	1	0	1	1	32,16666667	1	4	1	1	1	2,2	1	0	0	0,895916068
1562	2	61	2	1	3	1	0	1	1	6,166666667	3	3	3	1	1	2,666666667	1	1	0	1,076674245
1563	2	72	2	1	3	1	0	3	0	0	3	1	3	1	0	3	1	0	0	1,036133687
1564	2	54	1	1	3	1	0	1	1	17,25	3	998	1	1	1	2,5	1	0	0	1,089501097
1565	2	65	2	1	4	7	0	3	0	0	3	1	4	1	1	4,75	1	1	0	0,881665111
1566	2	61	2	1	4	1	0	1	0	0	3	1	2	1	1	3,4	1	1	0	0,881665111
1567	2	65	2	1	3	1	0	3	0	0	2	1	1	1	0	3	0			0,881665111
1568	2	51	1	1	2	1	0	1	1	31,01	3	3	2	1	0	2,5	1	0	0	1,042342058
1569	2	61	2	3	3	1	0	1	0	0	3	1	3	1	0	1	1	1	0	0,850013714
1570	2	52	1	2	3	1	0	1	0	0	2	1	2	1	1	1,666666667	1	0	0	1,20005963
1571	2	53	1	3	1	1	0	1	0	0	3	1	2	1	1	2,333333333	0			0,921010427
1572	2	71	2	2	2	1	0	3	1	55,01	2	1	2	1	1	4,5	1	0	0	0,908197133
1573	2	56	1	2	2	1	0	1	1	19,01	3	3	3	1	1	2,333333333	1	0	0	0,880942457
1574	2	61	2	2	3	1	0	3	0	0	3	1	1	1	1	1,5	1	0	0	0,918862143
1575	2	70	2	2	4	1	0	3	0	0	3	1	1	1	1	1	1	0	0	0,952119852
1576	2	65	2	3	4	1	998	3	0	0	4	1	1	1	1	5	1	0	0	1,019941522
1577	2	73	2	1	4	1	0	3	0	0	3	1	1	1	0	4	1	0	0	1,032026552
1578	2	55	1	3	2	1	0	1	1	40,25	3	3	1	1	1	3	1	0	0	0,872617098
1579	2	51	1	2	2	1	0	1	1	30,41666667	2	4	1	1	1	2,666666667	1	0	0	0,93321688
1580	2	67	2	2	2	1	0	3	1	40,41666667	1	3	3	1	1	1,5	1	0	0	1,022297791
1581	2	55	1	2	2	1	0	1	1	36,25	3	2	1	1	1	3	1	0	0	0,830940595
1582	2	65	2	2	4	1	1	3	0	0	4	2	1	1	1	4,333333333	1	1	1	0,895916068
1583	2	74	2	1	1	7	1	3	0	0	3	1	3	1	1	1,666666667	1	0	0	0,952900894
1584	2	66	2	2	2	1	0	1	1	16,25	3	2	1	1	1	3,666666667	1	1	0	0,943918038
1585	2	66	2	1	4	1	1	3	0	0	2	1	3	1	1	2,333333333	1	1	0	1,013956946
1586	2	71	2	1	2	1	0	3	1	51,16666667	3	1	2	1	1	2	1	0	0	1,013956946
1587	2	69	2	3	4	1	0	3	1	1,75	1	4	2	1	0	2,5	1	0	0	1,016869324
1588	2	66	2	1	2	1	0	2	1	43,16666667	3	2	1	1	1	1,666666667	1	0	0	0,977518202
1589	2	54	1	1	3	1	1	2	0	0	3	1	2	1	1	3	1	0	0	0,984590358
1590	2	73	2	2	1	1	0	3	0	0	4	1	2	1	1	2,75	0			0,943918038
1591	2	70	2	1	4	1	1	3	0	0	3	1	3	1	1	1	1	0	0	0,996287204
1592	2	54	1	3	2	1	0	1	1	31,33333333	2	3	1	1	0	2	1	0	0	0,99748801
1593	2	65	2	3	2	1	0	3	1	45,91666667	3	998	1	1	1	5	0			0,958916445
1594	2	59	1	1	3	1	0	3	0	0	3	1	3	1	1	3	0			1,074194853
1595	2	63	2	1	2	1	0	3	1	45,58333333	3	1	1	1	1	3,25	1	1	0	0,956170048
1596	2	73	2	1	4	1	0	3	0	0	4	1	1	1	1	1,333333333	1	1	0	1,033425596
1597	2	70	2	1	4	1	0	3	0	0	3	1	4	1	1	3,333333333	1	0	0	1,033425596
1598	2	58	1	2	3	1	0	1	1	10,41666667	2	4	2	1	0	3	1	1	0	0,945874121
1599	2	65	2	2	2	1	1	1	1	33,83333333	2	3	1	1	0	1,5	1	0	0	0,827464513
1600	2	63	2	1	3	1	0	1	0	0	3	3	1	1	0	3,5	1	1	0	0,956170048
1601	2	55	1	1	3	1	0	1	0	0	2	1	1	1	0	3	1	1	0	0,958886912
1602	2	52	1	1	2	1	1	2	1	30,41666667	3	1	4	1	1	3,333333333	1	1	1	1,049953451
1603	2	74	2	1	4	1	0	3	0	0	3	1	1	1	1	2	1	0	0	1,130039242
1604	2	64	2	3	4	1	0	1	0	0	3	1	3	1	1	3	1	1	0	1,08765144
1605	2	70	2	2	2	1	0	3	1	50,41666667	4	1	1	1	1	2,666666667	1	0	0	1,119386529
1606	2	64	2	1	2	1	0	3	1	45,5	3	1	1	1	1	3	1	1	0	1,045561171
1607	2	74	2	1	4	1	1	3	0	0	3	1	1	1	998	5	1	0	0	0,977518202
1608	2	63	2	1	3	1	1	3	0	0	4	2	1	1	1	3	1	1	0	0,848300058
1609	2	74	2	1	2	1	0	3	1	48,25	2	1	1	1	1	5	0			1,103541812
1610	2	62	2	1	3	1	0	3	1	25,83333333	2	1	4	1	1	2,75	1	0	0	1,206412078
1611	2	65	2	3	4	1	0	3	0	0	3	1	1	1	1	2	1	0	0	1,062147929
1612	2	69	2	3	2	1	0	3	1	51,16666667	3	2	1	1	1	4	0			1,147966159
1613	2	53	1	3	1	1	0	1	1	1,416666667	3	4	1	1	1	2	0			1,066609888
1614	2	67	2	1	1	1	0	3	1	15,01	2	1	1	1	1	3	1	0	0	1,257028411
1615	2	69	2	2	4	1	1	3	0	0	2	1	1	1	1	2,333333333	1	0	0	0,968303283
1616	2	69	2	1	4	1	1	3	0	0	2	1	1	1	1	2	1	0	0	1,172603407
1617	2	60	2	1	3	1	1	2	0	0	3	1	2	1	1	3,25	0			0,917694754
1618	2	52	1	3	2	1	1	1	1	28,01	1	1	1	1	1	1	1	1	1	0,958647935
1619	2	73	2	1	2	1	1	3	1	45,01	3	1	1	1	0	1	1	1	0	0,991841619
1620	2	69	2	3	2	1	0	3	1	48,01	2	3	1	1	0	3,333333333	0			1,128228152
1621	2	64	2	1	2	1	0	1	1	14,01	2	3	1	1	1	3,75	1	1	1	0,917694754
1622	2	70	2	1	1	1	1	3	0	0	3	1	3	1	998		1	0	0	0,991841619
1623	2	72	2	3	4	1	0	3	0	0	3	1	1	1	0	1,5	1	0	0	1,102349606
1624	2	62	2	2	2	1	1	1	1	40,5	2	3	1	1	1	2,333333333	1	1	1	0,909043782
1625	2	67	2	3	2	1	0	3	1	47,16666667	2	3	2	1	998	3				1,102349606
1626	2	54	1	2	2	1	0	1	1	32,83333333	2	2	1	1	0	1	1	0	0	0,97530877
1627	2	67	2	1	2	1	0	3	1	50,83333333	3	2	1	1	1	4	0			1,103541812
1628	2	68	2	1	3	1	0	3	0	0	3	1	3	1	1	1,75	1	0	0	0,991841619
1629	2	52	1	2	2	1	0	1	1	26,66666667	3	2	1	1	0	3	1	0	0	0,957824823
1630	2	53	1	1	2	1	0	1	0	0	2	1	1	1	1	2,4	0			1,025333891
1631	2	51	1	3	2	1	0	1	1	25,01	2	2	1	1	0	3,6	1	1	1	1,005865308
1632	2	60	2	1	2	1	0	1	1	44,66666667	2	1	1	1	1	4,333333333	1	1	0	1,021044603
1633	2	72	2	2	2	1	1	3	1	50,01	2	2	2	1	1	2,666666667	1	1	1	0,982491675
1634	2	52	1	1	2	1	1	1	1	14,16666667	2	1	1	1	1	3	1	0	0	0,908241565
1635	2	55	1	1	2	1	0	1	1	8,25	3	4	3	1	0	1	1	1	0	0,921549882
1636	2	52	1	1	3	1	0	1	0	0	1	2	1	1	1	3	1	1	0	0,962702975
1637	2	73	2	1	2	1	0	3	1	55,66666667	2	1	1	1	1	2,5	1	1	0	1,009193585
1638	2	53	1	1	2	1	0	1	1	7,333333333	3	3	2	1	0	2	1	1	0	0,921549882
1639	2	53	1	1	2	1	1	1	1	5,25	2	1	2	1	1	2,333333333	1	1	0	0,921549882
1640	2	60	2	1	3	1	1	1	1	3,5	2	4	5	1	0	2	1	1	0	1,206412078
1641	2	62	2	2	2	1	0	3	1	5,25	3	3	3	1	0	2,5	1	1	0	0,909043782
1642	2	53	1	2	2	1	0	1	1	5,01	2	2	3	1	1	4	1	1	0	0,912862568
1643	2	72	2	3	1	1	0	3	0	0	4	1	1	1	0	2,5	1	1	0	1,031769346
1644	2	61	2	1	2	1	0	1	1	41,75	2	1	1	1	1	3,333333333	1	1	0	0,933749544
1645	2	62	2	3	4	1	1	1	0	0	3	1	1	1	1	2,666666667	1	0	0	1,02051978
1646	2	62	2	1	3	1	0	3	1	12,01	1	3	3	1	1	4,333333333	1	1	0	1,319198011
1647	2	71	2	1	2	1	0	3	1	54,5	3	1	1	1	1	3	1	0	0	1,009193585
1648	2	64	2	3	4	1	1	3	0	0	4	1	2	1	0	1	1	0	0	0,954637614
1649	2	50	1	3	2	1	0	1	1	24,01	3	3	3	1	1	3	1	0	0	0,958647935
1650	2	51	1	2	3	1	0	1	1	3,75	2	3	1	1	0	3	1	0	0	0,877022641
1651	2	56	1	2	3	1	1	1	0	0	3	2	4	1	0	2,666666667	1	0	0	0,873353785
1652	2	74	2	1	4	1	0	3	0	0	4	1	2	1	1	3	1	0	0	0,991841619
1653	2	69	2	1	3	1	0	3	0	0	3	1	4	1	0	2	1	0	0	0,991841619
1654	2	68	2	1	2	1	0	3	1	40,16666667	3	1	1	1	1	1	1	0	0	1,00255426
1655	2	73	2	2	2	1	997	3	1	53,16666667	3	1	2	1	1	2,5	1	0	0	1,050296127
1656	2	62	2	3	2	1	0	1	1	40,16666667	2	2	2	1	0	3,666666667	1	1	1	1,001657463
1657	2	68	2	1	2	1	0	3	1	45,66666667	4	1	1	1	1	4	1	1	0	1,009193585
1658	2	52	1	2	2	1	0	1	1	32,16666667	2	3	1	1	1	2,333333333	1	0	0	0,975861723
1659	2	57	1	1	2	1	1	1	0	0	3	2	1	1	1	2,75	1	0	1	0,848300058
1660	2	73	2	2	4	1	1	3	0	0	3	1	3	1	998	1	1	1	0	0,982491675
1661	2	57	1	2	2	1	0	1	1	30,66666667	2	1	1	1	1	4,4	1	1	0	0,924947225
1662	2	59	1	1	2	1	0	3	1	33,25	4	1	3	1	1	1	1	0	0	0,900193227
1663	2	61	2	1	4	1	997	3	0	0	3	1	2	1	1	1	1	0	0	0,927606553
1664	2	69	2	1	3	1	1	3	0	0	3	1	1	1	0	1	1	0	0	0,96118076
1665	2	74	2	1	2	1	0	3	1	55,41666667	4	1	1	1	0	4,333333333	1	1	0	0,972926023
1666	2	57	1	1	2	1	1	1	1	37,33333333	3	3	1	1	0	3	1	0	0	1,074194853
1667	2	66	2	1	4	1	0	3	0	0	2	1	5	1	0	3	1	0	0	1,084567632
1668	2	69	2	2	4	1	0	3	0	0	2	2	1	1	0	4,5	1	1	0	1,030883451
1669	2	65	2	1	2	1	0	3	1	47,66666667	3	2	1	1	1	4,4	0			0,900193227
1670	2	63	2	3	2	1	0	1	1	37,01	2	3	1	1	0	3,4	0			1,001657463
1671	2	71	2	1	4	1	1	3	0	0	3	1	3	1	1	3	1	0	0	0,952900894
1672	2	67	2	1	2	1	1	3	1	49,01	3	1	3	1	1	3	1	0	0	1,172603407
1673	2	75	2	1	4	1	1	3	0	0	4	1	1	1	998	2,666666667	1	0	0	0,991841619
1674	2	63	2	1	2	1	0	3	1	40,08333333	3	2	2	1	0	3,666666667	1	1	0	0,962895015
1675	2	72	2	2	4	1	0	3	0	0	3	1	1	1	1	4	1	0	0	0,968303283
1676	2	64	2	2	2	1	0	3	1	35,58333333	3	2	1	1	0	4	1	1	0	0,953817946
1677	2	73	2	2	4	1	1	3	0	0	2	1	3	1	1	3	1	1	0	1,056423746
1678	2	70	2	1	2	1	0	3	1	52,75	3	3	1	1	1	3	1	1	0	1,06647727
1679	2	53	1	2	2	1	0	1	1	25,66666667	2	3	1	1	0	4,5	1	1	0	0,957824823
1680	2	50	1	1	3	1	1	1	0	0	2	3	1	1	0	3	1	1	0	0,984590358
1681	2	61	2	1	4	1	997	3	0	0	2	1	2	1	1	1	1	0	0	0,927606553
1682	2	55	1	1	3	1	0	1	0	0	2	1	2	1	1	1,5	1	0	0	0,885368883
1683	2	53	1	1	3	1	1	1	0	0	3	1	1	1	1	3	1	0	0	0,885368883
1684	2	56	1	3	3	1	0	1	1	8,01	2	4	1	1	0	2,333333333	1	0	0	0,850013714
1685	2	71	2	1	2	1	0	3	1	50,75	3	1	1	1	1	1	1	0	0	0,936070848
1686	2	67	2	2	2	1	0	3	1	42,41666667	3	2	1	1	1	2,666666667	1	0	0	0,982491675
1687	2	70	2	1	4	1	1	3	0	0	3	1	1	1	1	1	1	0	0	0,952900894
1688	2	72	2	2	4	1	1	3	0	0	3	1	3	1	998	2	1	0	0	1,074343574
1689	2	73	2	2	4	1	1	3	0	0	3	1	1	1	1	2	1	0	0	1,050296127
1690	2	56	1	3	2	1	0	1	1	35,58333333	3	3	2	1	0	3	1	1	0	1,043885472
1691	2	73	2	3	3	1	1	3	0	0	3	1	2	1	1	5	1	1	0	1,153384521
1692	2	56	1	1	1	1	0	1	0	0	3	1	1	1	1	3,25	1	1	0	1,0258639
1693	2	65	2	1	2	1	0	3	1	47,66666667	3	1	2	1	1	3	1	0	0	1,0258639
1694	2	72	2	1	2	1	0	3	1	50,66666667	3	3	3	1	1	1	1	0	0	0,952900894
1695	2	73	2	2	2	1	0	3	1	50,16666667	3	2	3	1	0	3,75	1	0	0	1,030883451
1696	2	53	1	1	2	1	0	1	1	23,01	3	2	1	1	1	3,666666667	0			0,966940023
1697	2	51	1	1	1	0	0	1	1	7,25	2	3	1	1	0	1	1	0	0	0,893061956
1698	2	60	2	1	2	1	0	1	1	10,01	1	2	1	1	1	1,666666667	1	1	0	1,099094542
1699	2	69	2	3	2	1	0	3	1	40,01	3	2	1	1	0	3,333333333	1	0	0	1,082588252
1700	2	60	2	2	2	1	0	1	1	38,91666667	2	4	2	1	0	2	1	1	0	0,977448931
1701	2	54	1	1	4	1	0	1	0	0	3	1	3	1	1	3,5	1	1	0	0,99089611
1702	2	75	2	1	4	1	0	3	0	0	3	1	1	1	1	1	1	0	0	1,14957058
1703	2	64	2	1	4	1	0	3	0	0	3	1	3	1	1	1,5	1	1	0	0,986750885
1704	2	68	2	1	4	1	0	3	0	0	4	1	1	1	1	3,333333333	1	1	1	1,14957058
1705	2	56	1	1	2	1	0	1	1	30,58333333	3	4	1	1	1	4,25	1	1	0	1,063632409
1706	2	59	1	1	2	1	0	1	1	25,66666667	2	2	1	1	1	4	1	1	0	0,972696271
1707	2	59	1	1	2	1	0	1	1	37,08333333	2	4	2	1	1	1	1	1	0	1,172664325
1708	2	72	2	2	3	1	1	3	0	0	3	1	3	1	1	3	1	0	0	1,111271798
1709	2	56	1	2	2	1	1	1	1	36,33333333	4	1	3	1	1	1,25	1	1	0	0,963526807
1710	2	69	2	2	2	1	0	3	1	50,16666667	3	1	1	1	1	4,333333333	1	1	1	1,041376758
1711	2	66	2	1	3	1	1	3	0	0	2	1	4	1	0	3,25	1	1	0	1,086337618
1712	2	67	2	3	4	1	0	3	0	0	2	1	1	1	1	5	1	0	0	1,130069391
1713	2	58	1	2	2	1	0	3	1	29,91666667	5	2	2	1	1	4	1	0	0	0,963526807
1714	2	67	2	3	4	1	0	3	0	0	3	1	2	1	1	3,333333333	0			1,082588252
1715	2	75	2	1	2	1	1	3	1	53,01	2	1	2	1	1	3,333333333	1	1	0	1,086337618
1716	2	67	2	1	2	1	0	3	1	48,41666667	3	2	1	1	1	4,5	0			1,013506802
1717	2	54	1	2	3	1	1	1	0	0	1	2	2	1	1	2,5	0			0,999833974
1718	2	70	2	1	2	1	0	3	1	49,66666667	3	1	1	1	1	4	1	1	0	1,013506802
1719	2	69	2	3	4	1	1	3	0	0	3	1	4	1	1	1	1	0	0	1,054306686
1720	2	60	2	2	4	1	1	3	0	0	2	1	1	1	1	1	1	0	0	1,074715776
1721	2	67	2	2	2	1	1	3	0	0	2	1	1	1	998	1	1	0	0	1,076096874
1722	2	64	2	1	2	1	0	3	1	41,66666667	4	2	1	1	1	4,5	1	1	0	0,937740319
1723	2	61	2	1	4	1	0	1	0	0	3	1	1	1	1	5	1	0	0	0,937740319
1724	2	71	2	1	2	1	0	3	1	53,33333333	4	1	1	1	0	3,333333333	1	0	0	1,013506802
1725	2	57	1	2	3	1	0	1	1	15,58333333	1	4	1	1	0	2	1	0	0	1,064068577
1726	2	64	2	2	4	1	0	3	0	0	2	1	2	1	0	3	1	0	0	0,953817946
1727	2	68	2	2	4	1	0	3	0	0	3	1	3	1	1	1	1	0	0	1,176699804
1728	2	64	2	1	2	1	0	3	1	47,5	4	1	1	1	1	4	1	1	0	1,099094542
1729	2	58	1	1	2	1	0	1	1	29,5	3	1	1	1	1	3	1	1	0	1,099094542
1730	2	60	2	1	2	1	0	1	1	37,58333333	3	1	1	1	1	3	1	1	0	1,005126539
1731	2	66	2	2	2	1	0	3	1	45,5	2	3	1	1	0	1	1	0	0	1,255464228
1732	2	58	1	1	3	1	998	1	0	0	2	1	3	1	1	1	1	0	0	0,927606553
1733	2	57	1	1	2	1	0	1	1	30,33333333	3	3	1	1	0	4	0			1,005126539
1734	2	65	2	2	2	1	0	3	1	48,01	3	2	3	1	0	3,333333333	1	1	0	0,953817946
1735	2	74	2	1	2	1	0	3	1	48,75	4	1	1	1	1	4	1	1	0	1,086337618
1736	2	60	2	1	2	1	0	1	1	39,41666667	5	1	1	1	0	5	1	1	0	1,005126539
1737	2	73	2	1	2	1	1	3	1	52,5	3	1	2	1	1	1	1	0	0	1,086337618
1738	2	59	1	2	2	1	0	1	1	32,66666667	3	1	1	1	1	4,75	0			0,995651359
